# Supplementary material for: A proteomic study to unveil lead toxicity-induced memory impairments invoked by synaptic dysregulation
Source: Toxicol Rep. 2022 Jul 7;9:1501–13. doi: 10.1016/j.toxrep.2022.07.002 (PMC9742914; doi:10.1016/j.toxrep.2022.07.002)
Supplement: Supplementary file 1 — Supplementary material [file mmc1.xlsx]

## Sheet: S1
Supplementary Table 1 (S1): List of total identified proteins
Accession	Gene symbol	Description	Exp. q-value	Sum PEP Score	Coverage	# Peptides	# PSMs	# Unique Peptides	# Protein Groups	# AAs	MW [kDa]	calc. pI	Found in Sample: [S13] F3: 126, Sample, R1	Found in Sample: [S30] F11: 126, Sample, R2	Found in Sample: [S40] F12: 126, Sample, R3	Found in Sample: [S14] F3: 127N, Sample, R1	Found in Sample: [S31] F11: 127N, Sample, R2	Found in Sample: [S41] F12: 127N, Sample, R3	Found in Sample: [S15] F3: 127C, Sample, R1	Found in Sample: [S32] F11: 127C, Sample, R2	Found in Sample: [S42] F12: 127C, Sample, R3	Found in Sample: [S16] F3: 128N, Sample, R1	Found in Sample: [S33] F11: 128N, Sample, R2	Found in Sample: [S43] F12: 128N, Sample, R3	Found in Sample: [S17] F3: 128C, Sample, R1	Found in Sample: [S34] F11: 128C, Sample, R2	Found in Sample: [S44] F12: 128C, Sample, R3	Found in Sample: [S18] F3: 129N, Sample, R1	Found in Sample: [S35] F11: 129N, Sample, R2	Found in Sample: [S45] F12: 129N, Sample, R3	Found in Sample: [S19] F3: 129C, Sample, R1	Found in Sample: [S36] F11: 129C, Sample, R2	Found in Sample: [S46] F12: 129C, Sample, R3	Found in Sample: [S20] F3: 130N, Sample, R1	Found in Sample: [S37] F11: 130N, Sample, R2	Found in Sample: [S47] F12: 130N, Sample, R3	Found in Sample: [S21] F3: 130C, Sample, R1	Found in Sample: [S38] F11: 130C, Sample, R2	Found in Sample: [S48] F12: 130C, Sample, R3	Found in Sample: [S22] F3: 131, Sample, R1	Found in Sample: [S39] F11: 131, Sample, R2	Found in Sample: [S49] F12: 131, Sample, R3	Abundances (Grouped): 126	Abundances (Grouped): 127N	Abundances (Grouped): 127C	Abundances (Grouped): 128N	Abundances (Grouped): 128C	Abundances (Grouped): 129N	Abundances (Grouped): 129C
NP_001025192	Rplp2	60S acidic ribosomal protein P2 [Rattus norvegicus]	0	145.035	95.6522	10	74	10	1	115	11.685	4.54	High	High	High	High	High	High	High	High	High	High	High	High	High	High	High	High	High	High	High	High	High	High	High	High	High	High	High	High	High	High	1011	1122.1	1092.4	1203.3	1228.7	1016.8	1079.1
XP_038958967	Basp1	brain acid soluble protein 1 isoform X1 [Rattus norvegicus]	0	442.856	95.4751	38	471	38	1	221	21.804	4.51	High	High	High	High	High	High	High	High	High	High	High	High	High	High	High	High	High	High	High	High	High	High	High	High	High	High	High	High	High	High	8728.4	8586.2	8701	4849.3	5947.7	7724.2	7536
NP_058933	Uchl1	ubiquitin carboxyl-terminal hydrolase isozyme L1 [Rattus norvegicus]	0	161.771	92.8251	18	157	18	1	223	24.822	5.24	High	High	High	High	High	High	High	High	High	High	High	High	High	High	High	High	High	High	High	High	High	High	High	High	High	High	High	High	High	High	4523.8	3108	3523.6	3144.7	2714.1	3903.5	4081.4
XP_038941314	Skp1	S-phase kinase-associated protein 1 isoform X1 [Rattus norvegicus]	0	150.867	92.1212	16	160	16	1	165	18.919	4.54	High	High	High	High	High	High	High	High	High	High	High	High	High	High	High	High	High	High	High	High	High	High	High	High	High	High	High	High	High	High	2507.5	2296.7	2421	2445.9	2417	2387.1	2423
NP_058891	Gap43	neuromodulin [Rattus norvegicus]	0	280.994	91.1504	34	241	33	1	226	23.589	4.7	High	High	High	High	High	High	High	High	High	High	High	High	High	High	High	High	High	High	High	High	High	High	High	High	High	High	High	High	High	High	2903.3	5367.6	5784.6	3026.6	4050.9	3095.1	3181.9
NP_001101788	Atp6v1a	V-type proton ATPase catalytic subunit A [Rattus norvegicus]	0	631.983	90.9238	49	1285	49	1	617	68.222	5.58	High	High	High	High	High	High	High	High	High	High	High	High	High	High	High	High	High	High	High	High	High	High	High	High	High	High	High	High	High	High	17234.7	13822.2	14774.4	14860.3	14105.3	16697.2	16456.2
NP_542152	Napa	alpha-soluble NSF attachment protein [Rattus norvegicus]	0	306.266	90.5085	26	355	21	1	295	33.171	5.45	High	High	High	High	High	High	High	High	High	High	High	High	High	High	High	High	High	High	High	High	High	High	High	High	High	High	High	High	High	High	4086.4	3988.4	4222.1	4614.9	4910.3	4247.6	3990.5
NP_445743	Pgk1	phosphoglycerate kinase 1 [Rattus norvegicus]	0	334.655	90.4077	38	303	38	1	417	44.51	7.9	High	High	High	High	High	High	High	High	High	High	High	High	High	High	High	High	High	High	High	High	High	High	High	High	High	High	High	High	High	High	12097.8	9179.7	10098.6	9189.9	8442.1	10406.9	11065.9
NP_075211	Tpi1	triosephosphate isomerase [Rattus norvegicus]	0	194.86	90.3614	20	175	20	1	249	26.832	7.24	High	High	High	High	High	High	High	High	High	High	High	High	High	High	High	High	High	High	High	High	High	High	High	High	High	High	High	High	High	High	7923.3	4973.7	5685.1	4913.6	4691.6	6611.7	7070.4
NP_001178895	Napb	beta-soluble NSF attachment protein [Rattus norvegicus]	0	349.102	90.2685	29	528	24	1	298	33.535	5.47	High	High	High	High	High	High	High	High	High	High	High	High	High	High	High	High	High	High	High	High	High	High	High	High	High	High	High	High	High	High	9893.9	9475.3	9198.8	10307.1	10087.1	10002.3	10167.6
NP_446336	Atp6v1f	V-type proton ATPase subunit F [Rattus norvegicus]	0	155.735	89.916	13	177	13	1	119	13.362	5.82	High	High	High	High	High	High	High	High	High	High	High	High	High	High	High	High	High	High	High	High	High	High	High	High	High	High	High	High	High	High	1570	1267.5	1325.5	1239.5	1218.1	1484	1394.8
XP_038961090	Prdx5	peroxiredoxin-5, mitochondrial isoform X1 [Rattus norvegicus]	0	168.365	89.5062	17	117	17	1	162	17.052	7.24	High	High	High	High	High	High	High	High	High	High	High	High	High	High	High	High	High	High	High	High	High	High	High	High	High	High	High	High	High	High	2842.1	2462.9	2578.7	2521.7	2277.3	2737	3038.2
XP_038962936	Gapdh	glyceraldehyde-3-phosphate dehydrogenase isoform X1 [Rattus norvegicus]	0	503.448	89.4895	32	2057	6	1	333	35.805	8.03	High	High	High	High	High	High	High	High	High	High	High	High	High	High	High	High	High	High	High	High	High	High	High	High	High	High	High	High	High	High	20605.1	25576.9	23521.8	27228.5	24177.9	25083	25569.9
NP_775142	Hsbp1	heat shock factor-binding protein 1 [Rattus norvegicus]	0	74.9151	89.4737	5	63	5	1	76	8.579	4.31	High	High	High	High	High	High	High	High	High	High	High	High	High	High	High	High	High	High	High	High	High	High	High	High	High	High	High	High	High	High	424.4	543.7	622.4	609.3	594.4	537.4	514.9
NP_062042	Snca	alpha-synuclein [Rattus norvegicus]	0	149.147	89.2857	13	86	10	1	140	14.506	4.77	High	High	High	High	High	High	High	High	High	High	High	High	High	High	High	High	High	High	High	High	High	High	High	High	High	High	High	High	High	High	2059.9	1581.3	1673.8	1222.9	1228.5	2458.5	2559.4
NP_446252	Txn1	thioredoxin [Rattus norvegicus]	0	61.0498	88.5714	9	59	9	1	105	11.666	4.92	High	High	High	High	High	High	High	High	High	High	High	High	High	High	High	High	High	High	High	High	High	High	High	High	High	High	High	High	High	High	1173.5	872	962.5	807.3	743.9	1162.9	1130.6
XP_038960069	Dnm1	dynamin-1 isoform X2 [Rattus norvegicus]	0	887.499	87.6728	91	1350	7	1	868	97.679	7.34	High	High	High	High	High	High	High	High	High	High	High	High	High	High	High	High	High	High	High	High	High	High	High	High	High	High	High	High	High	High	20945.3	25022.8	24513.2	27050.7	25750.4	23020.7	24095.9
XP_006229944	Rhog	rho-related GTP-binding protein RhoG isoform X1 [Rattus norvegicus]	0	130.353	87.4346	15	96	14	1	191	21.295	8.12	High	High	High	High	High	High	High	High	High	High	High	High	High	High	High	High	High	High	High	High	High	High	High	High	High	High	High	High	High	High	2478.7	1891.6	1931.7	2029.8	2102.4	2192.5	2171.1
XP_038960077	Dnm1	dynamin-1 isoform X9 [Rattus norvegicus]	0	901.655	87.1495	89	1350	1	1	856	96.209	6.87	High	High	High	High	High	High	High	High	High	High	High	High	High	High	High	High	High	High	High	High	High	High	High	High	High	High	High	High	High	High	65.4	95.6	109	123	116.3	113.2	115.7
XP_008762509	Cdc42	cell division control protein 42 homolog isoform X2 [Rattus norvegicus]	0	138.348	86.911	13	127	3	1	191	21.297	6.04	High	High	High	High	High	High	High	High	High	High	High	High	High	High	High	High	High	High	High	High	High	High	High	High	High	High	High	High	High	High	495.7	486.5	483.8	521.5	507.5	475.5	494
XP_038960072	Dnm1	dynamin-1 isoform X5 [Rattus norvegicus]	0	895.76	86.8056	89	1348	1	1	864	97.234	6.87	High	High	High	High	High	High	High	High	High	High	High	High	High	High	High	High	High	High	High	High	High	High	High	High	High	High	High	High	High	High	1199.1	1358.2	1445.2	1574	1533.8	1382.7	1493.9
XP_038961712	Sptan1	spectrin alpha chain, non-erythrocytic 1 isoform X4 [Rattus norvegicus]	0	2591.43	86.7985	280	2520	9	1	2477	285.017	5.34	High	High	High	High	High	High	High	High	High	High	High	High	High	High	High	High	High	High	High	High	High	High	High	High	High	High	High	High	High	High	39993.5	64974.6	67582.8	74188.9	64811.6	51518.5	48522.3
XP_006234536	Timm10	mitochondrial import inner membrane translocase subunit Tim10 isoform X1 [Rattus norvegicus]	0	73.0504	86.6667	12	53	12	1	90	10.326	6.29	High	High	High	High	High	High	High	High	High	High	High	High	High	High	High	High	High	High	High	High	High	High	High	High	High	High	High	High	High	High	791.4	733	671.3	705.6	696	781	835.6
NP_446041	Rab14	ras-related protein Rab-14 [Rattus norvegicus]	0	197.97	86.5116	19	220	17	1	215	23.882	6.21	High	High	High	High	High	High	High	High	High	High	High	High	High	High	High	High	High	High	High	High	High	High	High	High	High	High	High	High	High	High	2462	3697.8	3831.7	3511.4	3907.1	2469.3	2474.1
NP_001030313	Tagln3	transgelin-3 [Rattus norvegicus]	0	185.481	86.4322	21	210	18	1	199	22.486	7.33	High	High	High	High	High	High	High	High	High	High	High	High	High	High	High	High	High	High	High	High	High	High	High	High	High	High	High	High	High	High	3669.1	4855.3	5220.3	5323.5	5487.7	4825.6	4672.9
XP_017452468	Nme1	nucleoside diphosphate kinase A isoform X1 [Rattus norvegicus]	0	106.482	86.1842	13	97	7	1	152	17.182	6.33	High	High	High	High	High	High	High	High	High	High	High	High	High	High	High	High	High	High	High	High	High	High	High	High	High	High	High	High	High	High	1139.6	749.9	958.8	742.1	552.5	943.3	795.9
XP_006236911	Rab7a	ras-related protein Rab-7a isoform X1 [Rattus norvegicus]	0	178.526	85.9903	22	166	21	1	207	23.489	6.7	High	High	High	High	High	High	High	High	High	High	High	High	High	High	High	High	High	High	High	High	High	High	High	High	High	High	High	High	High	High	2996.3	3678.4	3802.1	3974.4	4101	3140.4	3202.3
XP_038961711	Sptan1	spectrin alpha chain, non-erythrocytic 1 isoform X3 [Rattus norvegicus]	0	2510.73	85.9564	274	2450	3	1	2478	285.27	5.34	High	High	High	High	High	High	High	High	High	High	High	High	High	High	High	High	High	High	High	High	High	High	High	High	High	High	High	High	High	High	125.5	168.8	168.7	224.1	185.9	152.1	143.5
XP_008762508	Cdc42	cell division control protein 42 homolog isoform X1 [Rattus norvegicus]	0	144.36	85.8639	13	136	3	1	191	21.245	6.55	High	High	High	High	High	High	High	High	High	High	High	High	High	High	High	High	High	High	High	High	High	High	High	High	High	High	High	High	High	High	2191.6	1892.3	1979.5	1675.7	1832.6	1872.4	1976.9
NP_877966	Cct4	T-complex protein 1 subunit delta [Rattus norvegicus]	0	347.186	85.7143	40	322	38	1	539	58.063	8.02	High	High	High	High	High	High	High	High	High	High	High	High	High	High	High	High	High	High	High	High	High	High	High	High	High	High	High	High	High	High	5814.7	6339.8	6120.9	6382.3	6807.4	6101.1	6253.3
NP_062256	Atp5pd	ATP synthase subunit d, mitochondrial [Rattus norvegicus]	0	192.2	85.7143	18	232	18	1	161	18.752	6.6	High	High	High	High	High	High	High	High	High	High	High	High	High	High	High	High	High	High	High	High	High	High	High	High	High	High	High	High	High	High	4101.1	3338.4	3313.3	3334.7	3626.5	4220.6	4490.6
NP_058843	Cfl1	cofilin-1 [Rattus norvegicus]	0	173.407	85.5422	23	152	17	1	166	18.521	8.09	High	High	High	High	High	High	High	High	High	High	High	High	High	High	High	High	High	High	High	High	High	High	High	High	High	High	High	High	High	High	7167.5	5809.7	6583.4	4920.6	4654.9	6356.4	6663
NP_113902	Rida	2-iminobutanoate/2-iminopropanoate deaminase [Rattus norvegicus]	0	76.5441	85.4015	8	60	8	1	137	14.295	8.1	High	High	High	High	High	High	High	High	High	High	High	High	High	High	High	High	High	High	High	High	High	High	High	High	High	High	High	High	High	High	1263.6	946.1	1048.1	1066.7	927	1155.1	1191.9
NP_001103788	Tprg1l	tumor protein p63-regulated gene 1-like protein isoform 1 [Rattus norvegicus]	0	132.093	85.3383	15	85	15	1	266	29.825	7.37	High	High	High	High	High	High	High	High	High	High	High	High	High	High	High	High	High	High	High	High	High	High	High	High	High	High	High	High	High	High	1232.3	1093.9	1098.7	1191.6	1212.4	1292.7	1257.4
NP_112643	Vdac1	voltage-dependent anion-selective channel protein 1 [Rattus norvegicus]	0	303.172	85.159	26	1242	26	1	283	30.737	8.54	High	High	High	High	High	High	High	High	High	High	High	High	High	High	High	High	High	High	High	High	High	High	High	High	High	High	High	High	High	High	17494.8	15272.9	13876.1	15691.9	15913.9	16295.2	17540.3
NP_997697	Ddah2	N(G),N(G)-dimethylarginine dimethylaminohydrolase 2 [Rattus norvegicus]	0	129.537	84.9123	18	75	17	1	285	29.669	6.01	High	High	High	High	High	High	High	High	High	High	High	High	High	High	High	High	High	High	High	High	High	High	High	High	High	High	High	High	High	High	1352.1	1119.4	1290.7	1057.8	999.3	1143.2	1207
NP_001102954	Myl6	myosin light polypeptide 6 [Rattus norvegicus]	0	95.9726	84.7682	11	106	9	1	151	16.95	4.55	High	High	High	High	High	High	High	High	High	High	High	High	High	High	High	High	High	High	High	High	High	High	High	High	High	High	High	High	High	High	2922.1	2793.4	2590.4	2562.4	2619.3	2403.5	2339.7
NP_077045	Ddt	D-dopachrome decarboxylase [Rattus norvegicus]	0	53.8	84.7458	9	67	9	1	118	13.125	6.54	High	High	High	High	High	High	High	High	High	High	High	High	High	High	High	High	High	High	High	High	High	High	High	High	High	High	High	High	High	High	1813.5	1273.5	1449.9	1293.3	1174.4	1642.5	1578.5
NP_001013908	Tubb2b	tubulin beta-2B chain [Rattus norvegicus]	0	625.611	84.7191	31	2750	2	1	445	49.921	4.89	High	High	High	High	High	High	High	High	High	High	High	High	High	High	High	High	High	High	High	High	High	High	High	High	High	High	High	High	High	High	9793.4	5520.4	6117.7	7294.1	6973.5	9899.8	9567.8
NP_001102589	Tubb2a	tubulin beta-2A chain [Rattus norvegicus]	0	641.421	84.7191	31	2836	3	1	445	49.875	4.89	High	High	High	High	High	High	High	High	High	High	High	High	High	High	High	High	High	High	High	High	High	High	High	High	High	High	High	High	High	High	2204.7	1122.5	1212.5	1520.6	1403.8	2128.6	2313.9
NP_062249	Ywhag	14-3-3 protein gamma [Rattus norvegicus]	0	232.462	84.6154	23	395	15	1	247	28.285	4.89	High	High	High	High	High	High	High	High	High	High	High	High	High	High	High	High	High	High	High	High	High	High	High	High	High	High	High	High	High	High	5406.9	4631.7	5193.1	4339.9	4245.5	5022.1	5195
NP_037117	Ndufa5	NADH dehydrogenase [ubiquinone] 1 alpha subcomplex subunit 5 [Rattus norvegicus]	0	151.524	84.4828	14	95	13	1	116	13.403	7.43	High	High	High	High	High	High	High	High	High	High	High	High	High	High	High	High	High	High	High	High	High	High	High	High	High	High	High	High	High	High	1864.2	1541.4	1523	1573.8	1639.7	1924.9	1988.2
NP_599173	Rap1b	ras-related protein Rap-1b [Rattus norvegicus]	0	181.162	84.2391	19	181	6	1	184	20.785	5.78	High	High	High	High	High	High	High	High	High	High	High	High	High	High	High	High	High	High	High	High	High	High	High	High	High	High	High	High	High	High	5119.8	4848.3	4605.8	4401.1	4551	4501.2	4641.2
NP_114021	Nme2	nucleoside diphosphate kinase B [Rattus norvegicus]	0	106.239	84.2105	14	107	8	1	152	17.272	7.44	High	High	High	High	High	High	High	High	High	High	High	High	High	High	High	High	High	High	High	High	High	High	High	High	High	High	High	High	High	High	4414.5	2744.6	3293.7	2846.4	2274.2	3765.9	3453.7
NP_446110	Gng3	guanine nucleotide-binding protein G(I)/G(S)/G(O) subunit gamma-3 [Rattus norvegicus]	0	90.2619	84	7	117	7	1	75	8.299	7.78	High	High	High	High	High	High	High	High	High	High	High	High	High	High	High	High	High	High	High	High	High	High	High	High	High	High	High	High	High	High	1095.7	1299.9	1303.3	1319.7	1325.5	1018.5	1148.3
XP_038960242	Snap25	synaptosomal-associated protein 25 isoform X1 [Rattus norvegicus]	0	339.898	83.9806	26	694	8	1	206	23.3	4.77	High	High	High	High	High	High	High	High	High	High	High	High	High	High	High	High	High	High	High	High	High	High	High	High	High	High	High	High	High	High	8634.6	9824.2	9181.5	10435.5	10331.4	8892.8	8230
NP_112416	Gstm7	glutathione S-transferase Mu 7 [Rattus norvegicus]	0	173.972	83.945	23	152	14	1	218	25.664	7.33	High	High	High	High	High	High	High	High	High	High	High	High	High	High	High	High	High	High	High	High	High	High	High	High	High	High	High	High	High	High	5548.5	3853.1	4287.7	3757.1	3177.2	4937.5	4874
NP_001007723	Hba-a2	hemoglobin alpha, adult chain 2 [Rattus norvegicus]	0	93.1447	83.8028	10	125	8	1	142	15.275	8.31	High	High	High	High	High	High	High	High	High	High	High	High	High	High	High	High	High	High	High	High	High	High	High	High	High	High	High	High	High	High	8053.8	5416	7759.2	5069	4494.4	6217.9	5898.4
NP_036818	Vsnl1	visinin-like protein 1 [Rattus norvegicus]	0	139.543	83.7696	18	190	14	1	191	22.156	5.15	High	High	High	High	High	High	High	High	High	High	High	High	High	High	High	High	High	High	High	High	High	High	High	High	High	High	High	High	High	High	10286.1	6559.1	7238.3	7046.4	6559.2	8228.2	7980
XP_038940066	Myl12b	myosin regulatory light chain 12B isoform X1 [Rattus norvegicus]	0	104.57	83.7209	12	125	2	1	172	19.767	4.84	High	High	High	High	High	High	High	High	High	High	High	High	High	High	High	High	High	High	High	High	High	High	High	High	High	High	High	High	High	High	2209.6	2190	2034.3	1995.3	2008.1	1870.7	1740.1
NP_001099959	Ndufs3	NADH dehydrogenase [ubiquinone] iron-sulfur protein 3, mitochondrial [Rattus norvegicus]	0	209.165	83.7121	26	165	26	1	264	30.208	7.53	High	High	High	High	High	High	High	High	High	High	High	High	High	High	High	High	High	High	High	High	High	High	High	High	High	High	High	High	High	High	4533.5	3934.2	3712.6	3270.3	3690.3	4644.3	4858
NP_001100073	Cct7	T-complex protein 1 subunit eta [Rattus norvegicus]	0	389.028	83.6397	44	368	44	1	544	59.62	8	High	High	High	High	High	High	High	High	High	High	High	High	High	High	High	High	High	High	High	High	High	High	High	High	High	High	High	High	High	High	7284.6	8083.5	7759.1	8424.8	8868.5	7609	7996.7
NP_001013064	Rab35	ras-related protein Rab-35 [Rattus norvegicus]	0	162.175	83.5821	16	243	12	1	201	23.011	8.29	High	High	High	High	High	High	High	High	High	High	High	High	High	High	High	High	High	High	High	High	High	High	High	High	High	High	High	High	High	High	2134.4	2296.2	2217.8	2299.2	2410.8	2163.9	2331.4
NP_543158	Tubb4a	tubulin beta-4A chain [Rattus norvegicus]	0	561.863	83.5586	29	2257	8	1	444	49.554	4.88	High	High	High	High	High	High	High	High	High	High	High	High	High	High	High	High	High	High	High	High	High	High	High	High	High	High	High	High	High	High	7501.7	3631.8	4017.4	4631.9	4555.4	6199.4	6383.2
NP_001007005	Tuba4a	tubulin alpha-4A chain [Rattus norvegicus]	0	440.434	83.4821	31	1912	10	1	448	49.892	5.06	High	High	High	High	High	High	High	High	High	High	High	High	High	High	High	High	High	High	High	High	High	High	High	High	High	High	High	High	High	High	7924.6	3845.2	4267.4	4921.5	4533.7	6796.8	7010.8
NP_112406	Actb	actin, cytoplasmic 1 [Rattus norvegicus]	0	513.581	83.4667	33	2921	13	1	375	41.71	5.48	High	High	High	High	High	High	High	High	High	High	High	High	High	High	High	High	High	High	High	High	High	High	High	High	High	High	High	High	High	High	34011.3	36717.7	36296	36818.5	33619.9	37852.8	38220.6
NP_001100251	Ndufa12	NADH dehydrogenase [ubiquinone] 1 alpha subcomplex subunit 12 [Rattus norvegicus]	0	86.8966	83.4483	15	110	15	1	145	17.167	9.7	High	High	High	High	High	High	High	High	High	High	High	High	High	High	High	High	High	High	High	High	High	High	High	High	High	High	High	High	High	High	1862.1	1675.9	1573.2	1714.4	1682	1901.9	1987.1
XP_038935714	Ncald	neurocalcin-delta isoform X1 [Rattus norvegicus]	0	87.854	83.4197	16	152	9	1	193	22.231	5.35	High	High	High	High	High	High	High	High	High	High	High	High	High	High	High	High	High	High	High	High	High	High	High	High	High	High	High	High	High	High	1176.6	971	1023.4	1059.9	938.6	1018.9	927.8
XP_006256086	Flot1	flotillin-1 isoform X1 [Rattus norvegicus]	0	289.739	83.4112	32	232	32	1	428	47.47	7.15	High	High	High	High	High	High	High	High	High	High	High	High	High	High	High	High	High	High	High	High	High	High	High	High	High	High	High	High	High	High	3744.3	4616.4	4663.4	4155.6	4037.8	3483.9	3407.8
NP_059053	Hpcal4	hippocalcin-like protein 4 [Rattus norvegicus]	0	135.684	83.2461	16	115	12	1	191	22.231	4.84	High	High	High	High	High	High	High	High	High	High	High	High	High	High	High	High	High	High	High	High	High	High	High	High	High	High	High	High	High	High	1473.9	1008	1144.8	1058.5	968.7	1354.4	1216.7
NP_001264182	Park7	Parkinson disease protein 7 homolog isoform 2 [Rattus norvegicus]	0	126.708	83.0688	15	117	15	1	189	19.961	6.77	High	High	High	High	High	High	High	High	High	High	High	High	High	High	High	High	High	High	High	High	High	High	High	High	High	High	High	High	High	High	3767.6	2511	2868.6	2080.7	2002.1	3120.6	3298.6
NP_001009239	Rps3	40S ribosomal protein S3 [Rattus norvegicus]	0	169.522	82.716	23	159	23	1	243	26.657	9.66	High	High	High	High	High	High	High	High	High	High	High	High	High	High	High	High	High	High	High	High	High	High	High	High	High	High	High	High	High	High	3493.3	3485.2	3399.7	3618.7	3810	3478.1	3639.6
NP_445742	Pgam1	phosphoglycerate mutase 1 [Rattus norvegicus]	0	222.658	82.6772	20	208	20	1	254	28.814	7.18	High	High	High	High	High	High	High	High	High	High	High	High	High	High	High	High	High	High	High	High	High	High	High	High	High	High	High	High	High	High	4537.8	3138.2	3647.1	2986.9	2893	4043.7	4084.4
NP_077327	Hspa8	heat shock cognate 71 kDa protein [Rattus norvegicus]	0	547.235	82.6625	52	1069	37	1	646	70.827	5.52	High	High	High	High	High	High	High	High	High	High	High	High	High	High	High	High	High	High	High	High	High	High	High	High	High	High	High	High	High	High	19787.8	20539.8	21689.5	19983.3	19680.4	20069.6	19906.2
NP_775125	Tubb5	tubulin beta-5 chain [Rattus norvegicus]	0	623.694	82.6577	31	2351	6	1	444	49.639	4.89	High	High	High	High	High	High	High	High	High	High	High	High	High	High	High	High	High	High	High	High	High	High	High	High	High	High	High	High	High	High	5769.2	3247.7	3392	3961	3613.1	5427.9	5268.9
NP_001029247	Tpm1	tropomyosin alpha-1 chain isoform Tpm1.13 [Rattus norvegicus]	0	195.586	82.2581	33	198	0	1	248	28.512	4.74	Not Found	Not Found	Not Found	Not Found	Not Found	Not Found	Not Found	Not Found	Not Found	Not Found	Not Found	Not Found	Not Found	Not Found	Not Found	Not Found	Not Found	Not Found	Not Found	Not Found	Not Found	Not Found	Not Found	Not Found	Not Found	Not Found	Not Found	Not Found	Not Found	Not Found	1839.6	1951.8	2074.8	1676.5	1609.9	1780.3	1776.8
NP_037170	Stxbp1	syntaxin-binding protein 1 [Rattus norvegicus]	0	703.213	82.1549	56	1181	3	1	594	67.526	6.96	High	High	High	High	High	High	High	High	High	High	High	High	High	High	High	High	High	High	High	High	High	High	High	High	High	High	High	High	High	High	16394.3	27487	25691.8	25130.6	25429.9	16213	17294.6
NP_068516	Nsf	vesicle-fusing ATPase [Rattus norvegicus]	0	724.964	82.1237	77	988	76	1	744	82.577	6.95	High	High	High	High	High	High	High	High	High	High	High	High	High	High	High	High	High	High	High	High	High	High	High	High	High	High	High	High	High	High	19111.6	21786.3	22193.1	23711.6	22332.8	20458	20804.7
NP_036629	Aldoc	fructose-bisphosphate aldolase C [Rattus norvegicus]	0	293.254	82.0937	28	342	24	1	363	39.259	7.12	High	High	High	High	High	High	High	High	High	High	High	High	High	High	High	High	High	High	High	High	High	High	High	High	High	High	High	High	High	High	5825	4728.1	5026.2	5207.2	4949	5096.7	5307.8
XP_006245822	Abat	4-aminobutyrate aminotransferase, mitochondrial isoform X1 [Rattus norvegicus]	0	322.548	82	32	259	31	1	500	56.419	7.93	High	High	High	High	High	High	High	High	High	High	High	High	High	High	High	High	High	High	High	High	High	High	High	High	High	High	High	High	High	High	5098.8	4614.6	4746.3	4581.5	4274.6	5449.5	5750.7
NP_476561	Atp6v1b2	V-type proton ATPase subunit B, brain isoform [Rattus norvegicus]	0	481.498	81.9961	37	775	37	1	511	56.515	5.81	High	High	High	High	High	High	High	High	High	High	High	High	High	High	High	High	High	High	High	High	High	High	High	High	High	High	High	High	High	High	10279.2	8234.6	8645.8	8633	8483.4	10045.8	10236.2
XP_006247934	Baiap2	brain-specific angiogenesis inhibitor 1-associated protein 2 isoform X4 [Rattus norvegicus]	0	284.851	81.9502	41	271	1	1	482	53.213	8.98	High	High	High	High	High	High	High	High	High	High	High	High	High	High	High	High	High	High	High	High	High	High	High	High	High	High	High	High	High	High	12.9	46.7	45.4	56.7	50.7	35.2	29.3
NP_068507	Camk2b	calcium/calmodulin-dependent protein kinase type II subunit beta isoform 2 [Rattus norvegicus]	0	407.562	81.9188	38	795	3	1	542	60.423	7.28	High	High	High	High	High	High	High	High	High	High	High	High	High	High	High	High	High	High	High	High	High	High	High	High	High	High	High	High	High	High	876.9	925.8	928.8	988.3	1049.4	850.8	907.2
NP_077070	Anxa6	annexin A6 [Rattus norvegicus]	0	515.871	81.7236	64	486	2	1	673	75.708	5.57	High	High	High	High	High	High	High	High	High	High	High	High	High	High	High	High	High	High	High	High	High	High	High	High	High	High	High	High	High	High	14064.5	14357.9	12970.5	14167.5	12889.3	11711	11366
NP_113870	Hsd17b10	3-hydroxyacyl-CoA dehydrogenase type-2 [Rattus norvegicus]	0	187.533	81.6092	19	99	19	1	261	27.233	8.59	High	High	High	High	High	High	High	High	High	High	High	High	High	High	High	High	High	High	High	High	High	High	High	High	High	High	High	High	High	High	1692.2	1432.3	1428.4	1509	1484.6	1736.9	1761.8
XP_006246403	Anxa6	annexin A6 isoform X2 [Rattus norvegicus]	0	487.195	81.5592	63	479	1	1	667	75.112	5.62	Not Found	Not Found	High	Not Found	Not Found	High	Not Found	Not Found	High	Not Found	Not Found	Not Found	Not Found	Not Found	High	Not Found	Not Found	Not Found	Not Found	Not Found	Not Found	Not Found	Not Found	Not Found	Not Found	Not Found	High	Not Found	Not Found	Not Found
NP_640347	Tubb3	tubulin beta-3 chain [Rattus norvegicus]	0	527.018	81.5556	29	1784	13	1	450	50.386	4.93	High	High	High	High	High	High	High	High	High	High	High	High	High	High	High	High	High	High	High	High	High	High	High	High	High	High	High	High	High	High	9234.7	5752	6423.3	7539.7	7423.9	9020.8	8709
NP_543161	Cdk5	cyclin-dependent-like kinase 5 [Rattus norvegicus]	0	98.4464	81.5068	19	79	17	1	292	33.233	7.66	High	High	High	High	High	High	High	High	High	High	High	High	High	High	High	High	High	High	High	High	High	High	High	High	High	High	High	High	High	High	967.7	929.5	974.4	1004.1	950.8	949	966.9
NP_001006973	Ndufv1	NADH dehydrogenase [ubiquinone] flavoprotein 1, mitochondrial [Rattus norvegicus]	0	299.593	81.4655	31	306	31	1	464	50.699	8.07	High	High	High	High	High	High	High	High	High	High	High	High	High	High	High	High	High	High	High	High	High	High	High	High	High	High	High	High	High	High	8323.9	7256.6	6801.8	7259.3	7587.8	8817.4	9247
XP_006251238	Camk2b	calcium/calmodulin-dependent protein kinase type II subunit beta isoform X8 [Rattus norvegicus]	0	371.997	81.4042	37	730	1	1	527	58.794	7.4	High	Not Found	High	High	High	High	High	High	High	High	High	High	High	High	High	High	Not Found	High	High	High	High	Not Found	Not Found	High	Not Found	Not Found	High	High	Not Found	High
NP_077063	Arf5	ADP-ribosylation factor 5 [Rattus norvegicus]	0	148.892	81.1111	12	136	5	1	180	20.517	6.79	High	High	High	High	High	High	High	High	High	High	High	High	High	High	High	High	High	High	High	High	High	High	High	High	High	High	High	High	High	High	680.1	447.7	538.3	430.9	373.8	565.2	575.1
XP_006232643	Tpm3	tropomyosin alpha-3 chain isoform X12 [Rattus norvegicus]	0	238.079	81.0484	40	219	4	1	248	28.827	4.75	High	High	High	High	High	High	High	High	High	High	High	High	High	High	High	High	High	High	High	High	High	High	High	High	High	High	High	High	High	High	5361.2	5976.3	6505.4	5543.3	4989.5	5675.8	5509.5
NP_059055	Rab10	ras-related protein Rab-10 [Rattus norvegicus]	0	109.12	81	19	216	15	1	200	22.527	8.38	High	High	High	High	High	High	High	High	High	High	High	High	High	High	High	High	High	High	High	High	High	High	High	High	High	High	High	High	High	High	6302.9	6730.9	6407.4	6983.7	7197.8	6445.5	6549.4
NP_112352	Rab1a	ras-related protein Rab-1A [Rattus norvegicus]	0	156.487	80.9756	18	257	10	1	205	22.663	6.21	High	High	High	High	High	High	High	High	High	High	High	High	High	High	High	High	High	High	High	High	High	High	High	High	High	High	High	High	High	High	4030.7	5048.8	5152.9	4132.8	4809.7	4491.7	4538.6
NP_037052	Camk2a	calcium/calmodulin-dependent protein kinase type II subunit alpha [Rattus norvegicus]	0	434.151	80.9623	41	1059	5	1	478	54.081	7.08	High	High	High	High	High	High	High	High	High	High	High	High	High	High	High	High	High	High	High	High	High	High	High	High	High	High	High	High	High	High	27070.5	28905.7	29571.9	33314.4	31711.9	28283.8	27834.8
NP_001099911	Lamtor2	ragulator complex protein LAMTOR2 [Rattus norvegicus]	0	51.1526	80.8	6	35	6	1	125	13.472	5.4	High	High	High	High	High	High	High	High	High	High	High	High	High	High	High	High	High	High	High	High	High	High	High	High	High	High	High	High	High	High	208.1	235.1	236.3	277.3	288.2	233.4	230.1
XP_017445291	Nucb1	nucleobindin-1 isoform X2 [Rattus norvegicus]	0	236.083	80.6867	39	163	39	1	466	54.244	5.14	High	High	High	High	High	High	High	High	High	High	High	High	High	High	High	High	High	High	High	High	High	High	High	High	High	High	High	High	High	High	2378	2890.4	2597.4	2771.4	2831.4	2278.2	2241.3
NP_001005550	Ndufs1	NADH-ubiquinone oxidoreductase 75 kDa subunit, mitochondrial precursor [Rattus norvegicus]	0	539.934	80.6052	51	652	51	1	727	79.362	5.9	High	High	High	High	High	High	High	High	High	High	High	High	High	High	High	High	High	High	High	High	High	High	High	High	High	High	High	High	High	High	14718.3	12372.1	11673	12267	12662.2	14998.4	15910.3
XP_006236672	Gng12	guanine nucleotide-binding protein G(I)/G(S)/G(O) subunit gamma-12 isoform X1 [Rattus norvegicus]	0	94.7343	80.5556	7	90	7	1	72	7.98	8.97	High	High	High	High	High	High	High	High	High	High	High	High	High	High	High	High	High	High	High	High	High	High	High	High	High	High	High	High	High	High	1732.1	1383.2	1379.7	1342.5	1327	1467.6	1393.1
NP_001005765	Rap1a	ras-related protein Rap-1A [Rattus norvegicus]	0	153.342	80.4348	18	157	5	1	184	20.974	6.67	High	High	High	High	High	High	High	High	High	High	High	High	High	High	High	High	High	High	High	High	High	High	High	High	High	High	High	High	High	High	483.2	382	376.1	407.1	394.8	367.6	391.1
XP_006250758	Anxa3	annexin A3 isoform X2 [Rattus norvegicus]	0	237.103	80.2469	32	189	30	1	324	36.341	6.35	High	High	High	High	High	High	High	High	High	High	High	High	High	High	High	High	High	High	High	High	High	High	High	High	High	High	High	High	High	High	3874.9	4071.5	3996.8	4428.5	4536.1	4018.2	3986.2
XP_017450124	Arf3	ADP-ribosylation factor 3 isoform X1 [Rattus norvegicus]	0	186.457	80.1105	14	198	1	1	181	20.588	7.43	High	High	High	High	High	High	High	High	High	High	High	High	High	High	High	High	High	High	High	High	High	High	High	High	High	High	High	High	High	High	11.8	9.1	11.1	7.9	6	12.5	13.8
NP_001028856	Cct6a	T-complex protein 1 subunit zeta [Rattus norvegicus]	0	323.803	80.0377	36	296	36	1	531	57.981	7.08	High	High	High	High	High	High	High	High	High	High	High	High	High	High	High	High	High	High	High	High	High	High	High	High	High	High	High	High	High	High	6396.4	7003.8	6653.5	7241.5	7472.1	6405.6	6782.3
XP_006252159	Dpysl2	dihydropyrimidinase-related protein 2 isoform X1 [Rattus norvegicus]	0	581.513	79.9406	48	1008	43	1	673	73.115	6.4	High	High	High	High	High	High	High	High	High	High	High	High	High	High	High	High	High	High	High	High	High	High	High	High	High	High	High	High	High	High	18663.7	13185.6	14918.2	13913.5	12715.7	15992.8	16588.6
XP_006234001	Stxbp1	syntaxin-binding protein 1 isoform X1 [Rattus norvegicus]	0	706.048	79.9337	55	1188	2	1	603	68.692	6.77	High	High	High	High	High	High	High	High	High	High	High	High	High	High	High	High	High	High	High	High	High	High	High	High	High	High	High	High	High	High	235.8	304.5	304.9	337.2	321.1	248.7	247.9
XP_038952520	Camk2a	calcium/calmodulin-dependent protein kinase type II subunit alpha isoform X1 [Rattus norvegicus]	0	398.707	79.7546	39	1005	3	1	489	55.312	7.44	High	High	High	High	High	High	High	High	High	High	High	High	High	High	High	High	High	High	High	High	High	High	High	High	High	High	High	High	High	High	10.8	9.1	10.5	14	11.6	9.2	10.4
NP_037350	Ak3	GTP:AMP phosphotransferase AK3, mitochondrial [Rattus norvegicus]	0	103.43	79.7357	17	52	17	1	227	25.479	8.85	High	High	High	High	High	High	High	High	High	High	High	High	High	High	High	High	High	High	High	High	High	High	High	High	High	High	High	High	High	High	886.1	843.8	804	838.1	804.7	905.7	922.1
NP_110473	Grb2	growth factor receptor-bound protein 2 [Rattus norvegicus]	0	85.8382	79.7235	16	77	16	1	217	25.19	6.32	High	High	High	High	High	High	High	High	High	High	High	High	High	High	High	High	High	High	High	High	High	High	High	High	High	High	High	High	High	High	1528	1549.2	1653.6	1564.8	1304.1	1453.9	1433.6
NP_001013053	Phb2	prohibitin-2 [Rattus norvegicus]	0	185.872	79.5987	24	258	24	1	299	33.292	9.83	High	High	High	High	High	High	High	High	High	High	High	High	High	High	High	High	High	High	High	High	High	High	High	High	High	High	High	High	High	High	7956.7	6465.1	6049	5787.9	6381	7649.9	8061.3
NP_001011992	Atp6v1c1	V-type proton ATPase subunit C 1 [Rattus norvegicus]	0	268.876	79.3194	32	236	32	1	382	43.873	7.46	High	High	High	High	High	High	High	High	High	High	High	High	High	High	High	High	High	High	High	High	High	High	High	High	High	High	High	High	High	High	7678.4	6206.7	6443.8	6511.7	6798.6	7048	6915.4
XP_008766501	Mapt	microtubule-associated protein tau isoform X19 [Rattus norvegicus]	0	205.1	79.3017	26	200	3	1	401	41.841	7.34	High	High	High	High	High	High	High	High	High	High	High	High	High	High	High	High	High	High	High	High	High	High	High	High	High	High	High	High	High	High	330.4	370.3	382.9	406.1	392.5	382.9	387.7
XP_017449816	Hpcal1	hippocalcin-like protein 1 isoform X1 [Rattus norvegicus]	0	111.773	79.2746	17	151	6	1	193	22.324	5.5	High	High	High	High	High	High	High	High	High	High	High	High	High	High	High	High	High	High	High	High	High	High	High	High	High	High	High	High	High	High	413	429.6	413.2	392.9	349	407.9	394.4
NP_058818	Hpca	neuron-specific calcium-binding protein hippocalcin [Rattus norvegicus]	0	172.385	79.2746	22	210	10	1	193	22.413	4.97	High	High	High	High	High	High	High	High	High	High	High	High	High	High	High	High	High	High	High	High	High	High	High	High	High	High	High	High	High	High	6053.3	4714.3	5092.6	4203	4148.5	5323.4	4719.6
XP_038965185	Eno1	alpha-enolase isoform X1 [Rattus norvegicus]	0	476.236	79.2627	35	562	30	1	434	47.098	6.57	High	High	High	High	High	High	High	High	High	High	High	High	High	High	High	High	High	High	High	High	High	High	High	High	High	High	High	High	High	High	12969.4	8641.2	9816.8	8509.6	7916	10967.3	11318.8
NP_001100420	Rap2c	ras-related protein Rap-2c [Rattus norvegicus]	0	137.167	79.235	15	125	8	1	183	20.731	4.94	High	High	High	High	High	High	High	High	High	High	High	High	High	High	High	High	High	High	High	High	High	High	High	High	High	High	High	High	High	High	653.4	581.7	552	550.7	560	487.7	446.4
NP_001099367	Cct8	T-complex protein 1 subunit theta [Rattus norvegicus]	0	428.755	79.1971	46	399	46	1	548	59.55	5.54	High	High	High	High	High	High	High	High	High	High	High	High	High	High	High	High	High	High	High	High	High	High	High	High	High	High	High	High	High	High	9052.5	9879.7	9397.1	9768	10511.5	9322	9805.9
XP_038950008	Aldoa	fructose-bisphosphate aldolase A isoform X1 [Rattus norvegicus]	0	403.159	79.1866	37	1077	33	1	418	45.058	7.91	High	High	High	High	High	High	High	High	High	High	High	High	High	High	High	High	High	High	High	High	High	High	High	High	High	High	High	High	High	High	17835.3	18733	17416	18873.7	20504.6	17572	19570.7
NP_112330	Actr3	actin-related protein 3 [Rattus norvegicus]	0	283.806	79.1866	29	270	23	1	418	47.327	5.88	High	High	High	High	High	High	High	High	High	High	High	High	High	High	High	High	High	High	High	High	High	High	High	High	High	High	High	High	High	High	5629	5888	5919.3	6269.3	6107.9	6036.9	6039.9
NP_955789	Ndufa10	NADH dehydrogenase [ubiquinone] 1 alpha subcomplex subunit 10, mitochondrial precursor [Rattus norvegicus]	0	248.306	79.1549	29	224	5	1	355	40.468	7.8	High	High	High	High	High	High	High	High	High	High	High	High	High	High	High	High	High	High	High	High	High	High	High	High	High	High	High	High	High	High	4776.1	3981.8	3844.7	3986	4249.5	4910.4	5294.7
XP_038947625	Ociad1	OCIA domain-containing protein 1 isoform X1 [Rattus norvegicus]	0	87.0896	79.0816	11	57	1	1	196	21.781	6.9	Not Found	High	High	Not Found	High	Not Found	Not Found	High	High	Not Found	High	High	Not Found	High	High	Not Found	High	High	Not Found	High	High	Not Found	High	High	Not Found	High	High	Not Found	High	High
NP_058831	Ak4	adenylate kinase 4, mitochondrial [Rattus norvegicus]	0	94.267	78.9238	16	55	16	1	223	25.187	8.02	High	High	High	High	High	High	High	High	High	High	High	High	High	High	High	High	High	High	High	High	High	High	High	High	High	High	High	High	High	High	1236.6	1065.7	1038.4	950.4	904.9	1333.1	1359.7
NP_150237	Hbb	hemoglobin subunit beta-1 [Rattus norvegicus]	0	175.835	78.9116	16	258	4	1	147	15.969	8.07	High	High	High	High	High	High	High	High	High	High	High	High	High	High	High	High	High	High	High	High	High	High	High	High	High	High	High	High	High	High	9379.7	5926.7	8562.9	5930.1	4738.8	7266.5	6485
NP_476455	Prdx1	peroxiredoxin-1 [Rattus norvegicus]	0	136.74	78.8945	18	128	16	1	199	22.095	8.13	High	High	High	High	High	High	High	High	High	High	High	High	High	High	High	High	High	High	High	High	High	High	High	High	High	High	High	High	High	High	5533.3	4101.3	4257.9	4083.7	3752.5	4662	4810.9
NP_596901	Rap2b	ras-related protein Rap-2b [Rattus norvegicus]	0	168.215	78.6885	18	193	11	1	183	20.491	4.81	High	High	High	High	High	High	High	High	High	High	High	High	High	High	High	High	High	High	High	High	High	High	High	High	High	High	High	High	High	High	3791.4	4709.4	4445.1	4717.6	4542.6	3512.3	3417.4
NP_001013896	Ociad1	OCIA domain-containing protein 1 [Rattus norvegicus]	0	106.109	78.5425	15	73	5	1	247	27.642	7.42	High	High	High	High	High	High	High	High	High	High	High	High	High	High	High	High	High	High	High	High	High	High	High	High	High	High	High	High	High	High	1165.4	1051.3	1027.2	981	1057.5	1188.4	1259.1
XP_006231810	Hapln1	hyaluronan and proteoglycan link protein 1 isoform X1 [Rattus norvegicus]	0	234.861	78.5311	27	336	26	1	354	40.236	7.96	High	High	High	High	High	High	High	High	High	High	High	High	High	High	High	High	High	High	High	High	High	High	High	High	High	High	High	High	High	High	8183.5	9163.3	8307.5	8974.6	8756.1	7291.6	7650.4
NP_001288665	Tpm1	tropomyosin alpha-1 chain isoform Tpm1.12br [Rattus norvegicus]	0	182.067	78.3673	32	191	1	1	245	28.326	4.77	High	High	High	High	High	High	High	High	High	High	High	High	High	High	High	High	High	High	High	High	High	High	High	High	High	High	High	High	High	High	51.3	61.9	52.8	63.4	46.4	53.3	42.1
NP_058927	Pitpna	phosphatidylinositol transfer protein alpha isoform [Rattus norvegicus]	0	125.431	78.2288	22	94	19	1	271	31.887	6.37	High	High	High	High	High	High	High	High	High	High	High	High	High	High	High	High	High	High	High	High	High	High	High	High	High	High	High	High	High	High	3414.7	2301	2642.4	2200.1	2075.3	3006.2	2938.1
NP_071551	Gpd1	glycerol-3-phosphate dehydrogenase [NAD(+)], cytoplasmic [Rattus norvegicus]	0	186.345	78.2235	21	144	17	1	349	37.428	6.6	High	High	High	High	High	High	High	High	High	High	High	High	High	High	High	High	High	High	High	High	High	High	High	High	High	High	High	High	High	High	3867.3	2655.6	3003.6	2309.3	2339.8	3026.7	2981.4
NP_001013148	Sptbn1	spectrin beta chain, non-erythrocytic 1 [Rattus norvegicus]	0	1879.94	78.117	199	1973	177	1	2358	273.416	5.72	High	High	High	High	High	High	High	High	High	High	High	High	High	High	High	High	High	High	High	High	High	High	High	High	High	High	High	High	High	High	28853	45445.3	47465.8	49866.7	45031.8	35054.4	34023.3
XP_006237392	Eno2	gamma-enolase isoform X1 [Rattus norvegicus]	0	429.914	78.1106	32	516	28	1	434	47.111	5.16	High	High	High	High	High	High	High	High	High	High	High	High	High	High	High	High	High	High	High	High	High	High	High	High	High	High	High	High	High	High	8492	6153.1	6740.1	6096.2	5514.9	7108.7	7700.5
NP_001103449	Rab1b	ras-related protein Rab-1B [Rattus norvegicus]	0	146.055	78.1095	17	243	9	1	201	22.163	5.73	High	High	High	High	High	High	High	High	High	High	High	High	High	High	High	High	High	High	High	High	High	High	High	High	High	High	High	High	High	High	1622.5	1911.1	1957.8	1713.6	1879.7	1754.6	1698.6
XP_017448035	Ctnna2	catenin alpha-2 isoform X3 [Rattus norvegicus]	0	639.389	77.9956	63	458	49	1	918	101.812	5.94	High	High	High	High	High	High	High	High	High	High	High	High	High	High	High	High	High	High	High	High	High	High	High	High	High	High	High	High	High	High	6462.9	10148.4	9865.7	10075.8	9543.4	7475.1	7316.6
NP_001094222	Ndufa9	NADH dehydrogenase [ubiquinone] 1 alpha subcomplex subunit 9, mitochondrial [Rattus norvegicus]	0	251.588	77.9841	31	241	31	1	377	42.532	9.82	High	High	High	High	High	High	High	High	High	High	High	High	High	High	High	High	High	High	High	High	High	High	High	High	High	High	High	High	High	High	5305.3	4488.6	4269.8	4310.6	4465	5582	5747.9
NP_058972	Gdi2	rab GDP dissociation inhibitor beta [Rattus norvegicus]	0	250.953	77.9775	36	172	29	1	445	50.505	6.25	High	High	High	High	High	High	High	High	High	High	High	High	High	High	High	High	High	High	High	High	High	High	High	High	High	High	High	High	High	High	3992.4	2791.8	3206	2875.3	2521.7	3334.5	3354.2
XP_038934664	Cct2	T-complex protein 1 subunit beta isoform X1 [Rattus norvegicus]	0	471.375	77.8966	46	378	46	1	561	60.454	6.68	High	High	High	High	High	High	High	High	High	High	High	High	High	High	High	High	High	High	High	High	High	High	High	High	High	High	High	High	High	High	7494.1	8526.3	7960.7	8444.5	8891.7	7824.8	8346.1
NP_954525	Tubb4b	tubulin beta-4B chain [Rattus norvegicus]	0	622.378	77.7528	31	2464	2	1	445	49.769	4.89	High	High	High	High	High	High	High	High	High	High	High	High	High	High	High	High	High	High	High	High	High	High	High	High	High	High	High	High	High	High	56431.9	30925.1	33136.5	39142.1	37128	53168	51505
XP_038943820	Dnm1l	dynamin-1-like protein isoform X5 [Rattus norvegicus]	0	410.586	77.6882	54	279	1	1	744	82.488	6.96	High	High	High	High	High	High	High	High	High	High	High	High	High	High	High	High	High	High	High	High	High	High	High	High	High	High	High	High	High	High	65.6	68.4	70.1	50.7	60.8	93.1	85.6
XP_008766502	Mapt	microtubule-associated protein tau isoform X22 [Rattus norvegicus]	0	213.66	77.6882	24	200	0	1	372	38.769	8.65	Not Found	Not Found	Not Found	Not Found	Not Found	Not Found	Not Found	Not Found	Not Found	Not Found	Not Found	Not Found	Not Found	Not Found	Not Found	Not Found	Not Found	Not Found	Not Found	Not Found	Not Found	Not Found	Not Found	Not Found	Not Found	Not Found	Not Found	Not Found	Not Found	Not Found
XP_038938303	Me3	NADP-dependent malic enzyme, mitochondrial isoform X1 [Rattus norvegicus]	0	321.003	77.649	37	240	36	1	604	67.109	7.97	High	High	High	High	High	High	High	High	High	High	High	High	High	High	High	High	High	High	High	High	High	High	High	High	High	High	High	High	High	High	5520.3	4725.5	4611.3	4788.9	4998.2	5604.2	6218.6
NP_446380	Ube2n	ubiquitin-conjugating enzyme E2 N [Rattus norvegicus]	0	108.97	77.6316	12	98	12	1	152	17.113	6.57	High	High	High	High	High	High	High	High	High	High	High	High	High	High	High	High	High	High	High	High	High	High	High	High	High	High	High	High	High	High	3396.9	2582.4	2914.7	2530.2	2317.2	3071.9	2947.1
NP_036941	Cnp	2',3'-cyclic-nucleotide 3'-phosphodiesterase [Rattus norvegicus]	0	464.236	77.619	43	985	41	1	420	47.239	8.9	High	High	High	High	High	High	High	High	High	High	High	High	High	High	High	High	High	High	High	High	High	High	High	High	High	High	High	High	High	High	39365.6	22653.2	22562.5	21780.2	21347.5	32218.9	30298
NP_114039	Phb	prohibitin [Rattus norvegicus]	0	177.266	77.5735	18	210	2	1	272	29.802	5.76	High	High	High	High	High	High	High	High	High	High	High	High	High	High	High	High	High	High	High	High	High	High	High	High	High	High	High	High	High	High	7035.7	5737.1	5456.1	5548.8	6104.8	7032.2	7351.6
NP_001101922	Cotl1	coactosin-like protein [Rattus norvegicus]	0	84.5935	77.4648	15	75	15	1	142	15.922	5.4	High	High	High	High	High	High	High	High	High	High	High	High	High	High	High	High	High	High	High	High	High	High	High	High	High	High	High	High	High	High	2205.8	1760.3	2082.2	1724.7	1408.9	2083.4	2014.8
XP_006236896	Aak1	AP2-associated protein kinase 1 isoform X11 [Rattus norvegicus]	0	476.973	77.4428	51	310	2	1	962	103.668	6.6	High	High	High	High	High	High	High	High	High	High	High	High	High	High	High	High	High	High	High	High	High	High	High	High	High	High	High	High	High	High	15.5	32.7	37.8	59.7	52.5	40.3	31.3
XP_008766500	Mapt	microtubule-associated protein tau isoform X18 [Rattus norvegicus]	0	235.767	77.4194	27	215	4	1	403	42.013	8.95	High	High	High	High	High	High	High	High	High	High	High	High	High	High	High	High	High	High	High	High	High	High	High	High	High	High	High	High	High	High	3403.5	3577.4	3921.5	3483.9	4052.2	5218.6	5884
NP_077342	Ncs1	neuronal calcium sensor 1 [Rattus norvegicus]	0	72.6438	77.3684	11	43	11	1	190	21.865	4.83	High	High	High	High	High	High	High	High	High	High	High	High	High	High	High	High	High	High	High	High	High	High	High	High	High	High	High	High	High	High	389.7	343.7	348.1	336.5	314.2	372.3	270.1
XP_006245227	Arpc2	actin-related protein 2/3 complex subunit 2 isoform X1 [Rattus norvegicus]	0	225.203	77.3333	26	220	26	1	300	34.326	7.36	High	High	High	High	High	High	High	High	High	High	High	High	High	High	High	High	High	High	High	High	High	High	High	High	High	High	High	High	High	High	5234.5	5440.1	5632.2	5964.7	5836.8	5555.1	5360
NP_001017503	Purb	transcriptional activator protein Pur-beta [Rattus norvegicus]	0	153.378	77.2871	21	96	16	1	317	33.512	5.43	High	High	High	High	High	High	High	High	High	High	High	High	High	High	High	High	High	High	High	High	High	High	High	High	High	High	High	High	High	High	3091	3333.9	3283.4	3030.8	3263.3	2970.1	3240.5
NP_001178042	Cpne6	copine-6 [Rattus norvegicus]	0	342.342	77.1993	38	402	37	1	557	61.71	5.59	High	High	High	High	High	High	High	High	High	High	High	High	High	High	High	High	High	High	High	High	High	High	High	High	High	High	High	High	High	High	10718.9	10325.3	9527.9	9900	9964.2	9234.4	9335.5
NP_058974	Psma1	proteasome subunit alpha type-1 [Rattus norvegicus]	0	147.527	77.1863	19	94	19	1	263	29.499	6.61	High	High	High	High	High	High	High	High	High	High	High	High	High	High	High	High	High	High	High	High	High	High	High	High	High	High	High	High	High	High	1691.9	1282.4	1398.6	1344.3	1317.3	1628.7	1581
NP_112297	Gnai2	guanine nucleotide-binding protein G(i) subunit alpha-2 [Rattus norvegicus]	0	295.165	77.1831	29	531	14	1	355	40.473	5.45	High	High	High	High	High	High	High	High	High	High	High	High	High	High	High	High	High	High	High	High	High	High	High	High	High	High	High	High	High	High	2710.8	2863.7	2789.4	2669.7	2796.2	2411.7	2450.7
NP_036650	Calm3	calmodulin-3 [Rattus norvegicus]	0	172.127	77.1812	12	474	12	1	149	16.827	4.22	High	High	High	High	High	High	High	High	High	High	High	High	High	High	High	High	High	High	High	High	High	High	High	High	High	High	High	High	High	High	4191.9	3373.4	3899.1	3563.8	3774.6	4560.8	3520.1
NP_037330	Maob	amine oxidase [flavin-containing] B [Rattus norvegicus]	0	225.695	77.1154	34	189	31	1	520	58.352	8.06	High	High	High	High	High	High	High	High	High	High	High	High	High	High	High	High	High	High	High	High	High	High	High	High	High	High	High	High	High	High	8618.7	4968.4	4961.2	5224.3	5594.4	6396.9	6410.2
XP_038962296	Slc25a12	calcium-binding mitochondrial carrier protein Aralar1 isoform X1 [Rattus norvegicus]	0	484.207	77.1049	42	418	36	1	677	74.564	8.12	High	High	High	High	High	High	High	High	High	High	High	High	High	High	High	High	High	High	High	High	High	High	High	High	High	High	High	High	High	High	10224.2	8525.8	8325.1	8861	9450.6	10260.5	10915.3
NP_476544	Baiap2	brain-specific angiogenesis inhibitor 1-associated protein 2 [Rattus norvegicus]	0	297.11	77.0115	42	283	2	1	522	57.506	8.88	High	High	High	High	High	High	High	High	High	High	High	High	High	High	High	High	High	High	High	High	High	High	High	High	High	High	High	High	High	High	5425.4	8163.1	8019.6	7808.5	7444	5976.3	5875
NP_058932	Pebp1	phosphatidylethanolamine-binding protein 1 [Rattus norvegicus]	0	159.06	77.0053	13	111	13	1	187	20.788	5.8	High	High	High	High	High	High	High	High	High	High	High	High	High	High	High	High	High	High	High	High	High	High	High	High	High	High	High	High	High	High	2776.4	1867.1	2188.8	1785.2	1641.1	2428.2	2404.7
NP_037150	Rab3a	ras-related protein Rab-3A [Rattus norvegicus]	0	269.328	76.8182	17	767	8	1	220	24.954	5.03	High	High	High	High	High	High	High	High	High	High	High	High	High	High	High	High	High	High	High	High	High	High	High	High	High	High	High	High	High	High	7718.5	9639.9	9579.6	10528.7	11034.8	9110.6	9193.8
NP_058705	Gfap	glial fibrillary acidic protein [Rattus norvegicus]	0	278.584	76.7442	44	369	41	1	430	49.927	5.44	High	High	High	High	High	High	High	High	High	High	High	High	High	High	High	High	High	High	High	High	High	High	High	High	High	High	High	High	High	High	8369.1	11548.5	12600.9	8921.4	7192.9	13065.9	10398.6
XP_038947627	Ociad1	OCIA domain-containing protein 1 isoform X3 [Rattus norvegicus]	0	88.4912	76.7196	10	56	1	1	189	20.907	7.81	High	Not Found	High	High	High	High	High	High	High	High	High	High	High	High	High	Not Found	High	High	High	High	High	Not Found	High	High	High	High	High	High	High	High	7	6.5	5.7	6.5	11	8.8	10.5
NP_113819	Vapa	vesicle-associated membrane protein-associated protein A [Rattus norvegicus]	0	171.386	76.7068	18	187	16	1	249	27.823	8.4	High	High	High	High	High	High	High	High	High	High	High	High	High	High	High	High	High	High	High	High	High	High	High	High	High	High	High	High	High	High	3252.9	4611.3	4572.8	4429.3	5000.8	3695.1	3744.1
NP_001257505	Snap25	synaptosomal-associated protein 25 isoform a [Rattus norvegicus]	0	242.002	76.699	20	500	3	1	206	23.321	4.86	High	High	High	High	High	High	High	High	High	High	High	High	High	High	High	High	High	High	High	High	High	High	High	High	High	High	High	High	High	High	168.9	176.3	171.2	134.6	121.5	158.3	182.4
XP_038943817	Dnm1l	dynamin-1-like protein isoform X2 [Rattus norvegicus]	0	411.113	76.6887	54	280	1	1	755	83.856	7.08	High	High	High	High	High	High	High	High	High	High	High	High	High	High	High	High	High	High	High	High	High	High	High	High	High	High	High	High	High	High	5455.8	4581.9	5044.4	4796	4612.3	5440.3	5384.5
NP_001121025	Uqcrb	cytochrome b-c1 complex subunit 7 [Rattus norvegicus]	0	97.159	76.5766	16	147	16	1	111	13.55	9.31	High	High	High	High	High	High	High	High	High	High	High	High	High	High	High	High	High	High	High	High	High	High	High	High	High	High	High	High	High	High	5140.6	4331.1	4053.3	4137	4357.6	5047.4	5459.2
NP_599191	Atp5f1b	ATP synthase subunit beta, mitochondrial precursor [Rattus norvegicus]	0	628.449	76.5595	31	1884	31	1	529	56.318	5.34	High	High	High	High	High	High	High	High	High	High	High	High	High	High	High	High	High	High	High	High	High	High	High	High	High	High	High	High	High	High	21525.7	20994.6	19698.3	21647.7	21556.4	25623.8	26578.3
XP_038953882	Gnao1	guanine nucleotide-binding protein G(o) subunit alpha isoform X1 [Rattus norvegicus]	0	365.984	76.5537	29	1115	9	1	354	40.043	5.53	High	High	High	High	High	High	High	High	High	High	High	High	High	High	High	High	High	High	High	High	High	High	High	High	High	High	High	High	High	High	18636.1	22343.3	20065.2	23711.1	21731.3	17456	17773.6
XP_006248721	Mapk1	mitogen-activated protein kinase 1 isoform X1 [Rattus norvegicus]	0	206.752	76.5363	24	194	17	1	358	41.249	6.98	High	High	High	High	High	High	High	High	High	High	High	High	High	High	High	High	High	High	High	High	High	High	High	High	High	High	High	High	High	High	5054.7	4184.3	4344.9	4260.5	3808	4613.2	4593.5
NP_071634	Tuba1a	tubulin alpha-1A chain [Rattus norvegicus]	0	490.367	76.4967	34	2150	2	1	451	50.104	5.06	High	High	High	High	High	High	High	High	High	High	High	High	High	High	High	High	High	High	High	High	High	High	High	High	High	High	High	High	High	High	43890.5	23277	24787.5	28115.9	25703.7	40295.1	37056.3
NP_446240	Stx1a	syntaxin-1A [Rattus norvegicus]	0	238.525	76.3889	31	304	28	1	288	33.047	5.24	High	High	High	High	High	High	High	High	High	High	High	High	High	High	High	High	High	High	High	High	High	High	High	High	High	High	High	High	High	High	3488.3	5628	5499.4	5617.8	5674.9	3425.1	3597.6
XP_344572	Gprin1	G protein-regulated inducer of neurite outgrowth 1 [Rattus norvegicus]	0	508.375	76.3676	67	392	67	1	914	93.367	6.7	High	High	High	High	High	High	High	High	High	High	High	High	High	High	High	High	High	High	High	High	High	High	High	High	High	High	High	High	High	High	4681.8	9558.1	9729.4	9565.6	10015.3	6137.3	6367.3
NP_001028838	Dstn	destrin [Rattus norvegicus]	0	112.645	76.3636	16	92	15	1	165	18.522	8.03	High	High	High	High	High	High	High	High	High	High	High	High	High	High	High	High	High	High	High	High	High	High	High	High	High	High	High	High	High	High	1575.1	1204.6	1436.2	1203.2	1085.8	1351.7	1430.9
NP_071785	Qdpr	dihydropteridine reductase [Rattus norvegicus]	0	245.979	76.3485	16	381	16	1	241	25.536	7.81	High	High	High	High	High	High	High	High	High	High	High	High	High	High	High	High	High	High	High	High	High	High	High	High	High	High	High	High	High	High	5332.5	4765.2	4869.4	5489	4995.6	4762.8	4721.3
NP_037185	Ywhaq	14-3-3 protein theta [Rattus norvegicus]	0	228.435	76.3265	26	362	19	1	245	27.761	4.78	High	High	High	High	High	High	High	High	High	High	High	High	High	High	High	High	High	High	High	High	High	High	High	High	High	High	High	High	High	High	3246.6	2310.6	2560.2	2305.6	2242.3	2783.9	2954.3
XP_038954058	LOC688815	prohibitin-like [Rattus norvegicus]	0	159.231	76.2846	17	186	1	1	253	27.7	5.57	High	Not Found	Not Found	High	Not Found	Not Found	High	Not Found	Not Found	High	Not Found	Not Found	High	Not Found	Not Found	High	Not Found	Not Found	High	Not Found	Not Found	High	Not Found	Not Found	High	Not Found	Not Found	High	Not Found	Not Found	61.6	61.2	60.3	60.8	66.6	61.2	64.7
NP_037309	Got2	aspartate aminotransferase, mitochondrial [Rattus norvegicus]	0	327.074	76.2791	36	439	26	1	430	47.284	9	High	High	High	High	High	High	High	High	High	High	High	High	High	High	High	High	High	High	High	High	High	High	High	High	High	High	High	High	High	High	12559.9	11945.4	11794.2	11376	10800.8	13791.5	14333.8
XP_038949151	Rtraf	RNA transcription, translation and transport factor protein isoform X1 [Rattus norvegicus]	0	116.876	76.2295	17	70	17	1	244	28.153	6.89	High	High	High	High	High	High	High	High	High	High	High	High	High	High	High	High	High	High	High	High	High	High	High	High	High	High	High	High	High	High	1232.7	1145.1	1119.8	1073.2	1255.8	1072.4	1213.3
NP_037064	Crmp1	dihydropyrimidinase-related protein 1 isoform 2 [Rattus norvegicus]	0	402.853	76.2238	37	403	2	1	572	62.157	7.12	High	High	High	High	High	High	High	High	High	High	High	High	High	High	High	High	High	High	High	High	High	High	High	High	High	High	High	High	High	High	117	113.1	108.8	91.6	90	107	111
NP_569112	Sdha	succinate dehydrogenase [ubiquinone] flavoprotein subunit, mitochondrial precursor [Rattus norvegicus]	0	386.185	76.0671	36	390	36	1	656	71.57	7.17	High	High	High	High	High	High	High	High	High	High	High	High	High	High	High	High	High	High	High	High	High	High	High	High	High	High	High	High	High	High	8019.4	6562	6249.9	6351.8	7049.5	7849.7	8425.2
NP_036868	Gpd2	glycerol-3-phosphate dehydrogenase, mitochondrial precursor [Rattus norvegicus]	0	354.036	76.066	46	347	46	1	727	80.921	6.62	High	High	High	High	High	High	High	High	High	High	High	High	High	High	High	High	High	High	High	High	High	High	High	High	High	High	High	High	High	High	7993	6133.2	5990.4	6066	6593.3	7735.8	7881
NP_536729	Atp5me	ATP synthase subunit e, mitochondrial [Rattus norvegicus]	0	70.6941	76.0563	7	133	7	1	71	8.249	9.35	High	High	High	High	High	High	High	High	High	High	High	High	High	High	High	High	High	High	High	High	High	High	High	High	High	High	High	High	High	High	4368.2	3698.7	3611	3552.3	3526.1	4561.1	4658.2
NP_071565	Hspd1	60 kDa heat shock protein, mitochondrial [Rattus norvegicus]	0	608.989	75.9162	45	615	13	1	573	60.917	6.18	High	High	High	High	High	High	High	High	High	High	High	High	High	High	High	High	High	High	High	High	High	High	High	High	High	High	High	High	High	High	12371.8	11787.1	11564.9	11292.4	11483.6	14005.7	15873.4
NP_599153	Alb	albumin precursor [Rattus norvegicus]	0	349.007	75.8224	44	277	44	1	608	68.714	6.48	High	High	High	High	High	High	High	High	High	High	High	High	High	High	High	High	High	High	High	High	High	High	High	High	High	High	High	High	High	High	10383.7	6821	9174.9	7240.6	7046.3	9581	7997.4
NP_110459	Fabp7	fatty acid-binding protein, brain [Rattus norvegicus]	0	65.0698	75.7576	9	51	9	1	132	14.854	5.63	High	High	High	High	High	High	High	High	High	High	High	High	High	High	High	High	High	High	High	High	High	High	High	High	High	High	High	High	High	High	1956.5	1365.4	1417	1263.7	1158.1	1565.5	1547.7
XP_006243763	Rhoa	transforming protein RhoA isoform X1 [Rattus norvegicus]	0	176.245	75.6477	15	214	5	1	193	21.768	6.1	High	High	High	High	High	High	High	High	High	High	High	High	High	High	High	High	High	High	High	High	High	High	High	High	High	High	High	High	High	High	2960.8	2507.8	2493.1	2494.3	2686.9	2501.5	2684.2
NP_113964	Gda	guanine deaminase [Rattus norvegicus]	0	279.796	75.5507	31	235	31	1	454	50.869	5.72	High	High	High	High	High	High	High	High	High	High	High	High	High	High	High	High	High	High	High	High	High	High	High	High	High	High	High	High	High	High	7327.5	5071.5	5646.3	5385.6	4769.4	6690.6	6635.2
NP_036802	Tcp1	T-complex protein 1 subunit alpha [Rattus norvegicus]	0	377.957	75.5396	38	361	38	1	556	60.322	6.21	High	High	High	High	High	High	High	High	High	High	High	High	High	High	High	High	High	High	High	High	High	High	High	High	High	High	High	High	High	High	6820.6	7601.3	7268.2	7930.6	8368.1	7113	7597
NP_071794	Calr	calreticulin precursor [Rattus norvegicus]	0	306.608	75.4808	32	297	32	1	416	47.966	4.49	High	High	High	High	High	High	High	High	High	High	High	High	High	High	High	High	High	High	High	High	High	High	High	High	High	High	High	High	High	High	7057	8192.2	7642.1	6550.7	7138	6547.5	6857.5
XP_017451278	Cpne4	copine-4 isoform X1 [Rattus norvegicus]	0	289.468	75.4783	33	199	32	1	575	64.421	6.64	High	High	High	High	High	High	High	High	High	High	High	High	High	High	High	High	High	High	High	High	High	High	High	High	High	High	High	High	High	High	2980.6	3081.2	3025.6	3163.9	3314.4	2888.4	2867.2
NP_446316	Vcp	transitional endoplasmic reticulum ATPase [Rattus norvegicus]	0	479.646	75.4342	56	370	55	1	806	89.293	5.26	High	High	High	High	High	High	High	High	High	High	High	High	High	High	High	High	High	High	High	High	High	High	High	High	High	High	High	High	High	High	8171	6543.9	7163.5	6525	6286.8	7562.1	7568.6
XP_006239071	Mecr	enoyl-[acyl-carrier-protein] reductase, mitochondrial isoform X1 [Rattus norvegicus]	0	80.6642	75.4209	11	36	1	1	297	32.044	7.84	High	Not Found	Not Found	High	Not Found	Not Found	High	Not Found	Not Found	High	Not Found	Not Found	High	Not Found	Not Found	High	Not Found	Not Found	High	Not Found	Not Found	High	Not Found	Not Found	High	Not Found	Not Found	High	Not Found	Not Found
XP_038940106	Rab5a	ras-related protein Rab-5A isoform X1 [Rattus norvegicus]	0	111.366	75.3488	11	142	7	1	215	23.6	8.15	High	High	High	High	High	High	High	High	High	High	High	High	High	High	High	High	High	High	High	High	High	High	High	High	High	High	High	High	High	High	1683.7	1662.7	1669.2	1699.5	1802.9	1684.3	1650.2
NP_036703	Got1	aspartate aminotransferase, cytoplasmic [Rattus norvegicus]	0	255.468	75.3027	31	257	30	1	413	46.4	7.21	High	High	High	High	High	High	High	High	High	High	High	High	High	High	High	High	High	High	High	High	High	High	High	High	High	High	High	High	High	High	9968.4	6963.2	8054.4	6994.1	6206.5	8467.4	8720.3
NP_001101244	Itpa	inosine triphosphate pyrophosphatase [Rattus norvegicus]	0	87.6155	75.2525	8	44	8	1	198	21.913	5.66	High	High	High	High	High	High	High	High	High	High	High	High	High	High	High	High	High	High	High	High	High	High	High	High	High	High	High	High	High	High	468.1	353.4	370.6	371.7	324	411.6	401.2
NP_037264	Anxa5	annexin A5 [Rattus norvegicus]	0	207.972	75.2351	29	222	29	1	319	35.75	5.05	High	High	High	High	High	High	High	High	High	High	High	High	High	High	High	High	High	High	High	High	High	High	High	High	High	High	High	High	High	High	6721.6	6642.6	6202.9	6348.4	6872.4	5670.9	5409.1
NP_075581	Atp5f1a	ATP synthase subunit alpha, mitochondrial precursor [Rattus norvegicus]	0	509.482	75.226	53	1673	52	1	553	59.717	9.19	High	High	High	High	High	High	High	High	High	High	High	High	High	High	High	High	High	High	High	High	High	High	High	High	High	High	High	High	High	High	32588.2	30144.8	28753.6	28753.6	31015	37250	40252.2
NP_037143	Ywhaz	14-3-3 protein zeta/delta [Rattus norvegicus]	0	270.676	75.102	27	623	19	1	245	27.754	4.79	High	High	High	High	High	High	High	High	High	High	High	High	High	High	High	High	High	High	High	High	High	High	High	High	High	High	High	High	High	High	14919.2	11833.5	13299.9	12382.1	11025.1	13538.2	14118.9
XP_017451786	Map2	microtubule-associated protein 2 isoform X7 [Rattus norvegicus]	0	1183.69	75.0916	135	807	2	1	1911	207.243	4.78	High	High	High	High	High	High	High	High	High	High	High	High	High	High	High	High	High	High	High	High	High	High	High	High	High	High	High	High	High	High	9816.8	14284.5	14472	15763.4	16206	15159.4	15916.8
NP_446112	Gng10	guanine nucleotide-binding protein G(I)/G(S)/G(O) subunit gamma-10 [Rattus norvegicus]	0	39.4926	75	6	23	6	1	68	7.225	7.85	High	High	High	High	High	High	High	High	High	High	High	High	High	High	High	High	High	High	High	High	High	High	High	High	High	High	High	High	High	High	520.8	558.1	574.6	506	538.2	513.6	524
XP_017449253	Sgip1	SH3-containing GRB2-like protein 3-interacting protein 1 isoform X8 [Rattus norvegicus]	0	312.586	74.9698	41	189	41	1	827	88.53	8.03	High	High	High	High	High	High	High	High	High	High	High	High	High	High	High	High	High	High	High	High	High	High	High	High	High	High	High	High	High	High	1786	2618.6	2824.7	2953.3	2879.9	2325.9	2416.7
NP_036661	Ckb	creatine kinase B-type [Rattus norvegicus]	0	343.97	74.8031	27	637	24	1	381	42.698	5.67	High	High	High	High	High	High	High	High	High	High	High	High	High	High	High	High	High	High	High	High	High	High	High	High	High	High	High	High	High	High	14051.6	8908.1	10267.6	10018	9085.2	12235.1	11338
NP_037065	Dpysl4	dihydropyrimidinase-related protein 4 [Rattus norvegicus]	0	247.561	74.6503	27	170	27	1	572	61.941	6.98	High	High	High	High	High	High	High	High	High	High	High	High	High	High	High	High	High	High	High	High	High	High	High	High	High	High	High	High	High	High	2420.5	1828	2031.1	1940.9	1800.5	2191.8	2256.4
NP_077350	Mtpn	myotrophin [Rattus norvegicus]	0	61.2653	74.5763	6	26	6	1	118	12.853	5.52	High	High	High	High	High	High	High	High	High	High	High	High	High	High	High	High	High	High	High	High	High	High	High	High	High	High	High	High	High	High	276.1	214.7	250.1	216.4	177.6	241.8	238.5
NP_001099765	Tufm	elongation factor Tu, mitochondrial precursor [Rattus norvegicus]	0	313.581	74.5575	33	257	32	1	452	49.491	7.56	High	High	High	High	High	High	High	High	High	High	High	High	High	High	High	High	High	High	High	High	High	High	High	High	High	High	High	High	High	High	7775.1	5515.5	5656.7	5860.3	6159.1	8492.1	8689.7
XP_006229294	Ldha	L-lactate dehydrogenase A chain isoform X1 [Rattus norvegicus]	0	270.653	74.5152	26	221	24	1	361	39.722	8.72	High	High	High	High	High	High	High	High	High	High	High	High	High	High	High	High	High	High	High	High	High	High	High	High	High	High	High	High	High	High	8717.3	5725.6	6599.6	5755.5	5214.4	7505.7	7583.6
NP_071987	Rhob	rho-related GTP-binding protein RhoB [Rattus norvegicus]	0	170.317	74.4898	15	183	13	1	196	22.109	5.24	High	High	High	High	High	High	High	High	High	High	High	High	High	High	High	High	High	High	High	High	High	High	High	High	High	High	High	High	High	High	3454.8	3646.2	3582.9	3485.7	3721.2	3115.6	3217
XP_006253815	Cap2	adenylyl cyclase-associated protein 2 isoform X1 [Rattus norvegicus]	0	218.779	74.4235	32	151	31	1	477	52.879	7.17	High	High	High	High	High	High	High	High	High	High	High	High	High	High	High	High	High	High	High	High	High	High	High	High	High	High	High	High	High	High	5173.2	3805.9	4464.3	4349.4	3978	4788.7	4794.6
NP_001020857	Sec22b	vesicle-trafficking protein SEC22b precursor [Rattus norvegicus]	0	131.888	74.4186	14	93	14	1	215	24.725	8.51	High	High	High	High	High	High	High	High	High	High	High	High	High	High	High	High	High	High	High	High	High	High	High	High	High	High	High	High	High	High	1469.8	1887.2	1778.6	1915.9	2106	1627.5	1679.4
XP_008766092	Arf1	ADP-ribosylation factor 1 isoform X1 [Rattus norvegicus]	0	187.951	74.359	14	196	1	1	195	22.39	7.5	High	High	High	High	High	High	High	High	High	High	High	High	High	High	High	High	High	High	High	High	High	High	High	High	High	High	High	High	High	High	4255.9	2952.9	3345.8	2739.9	2313.6	3640.4	3461.4
NP_570839	Hadha	trifunctional enzyme subunit alpha, mitochondrial precursor [Rattus norvegicus]	0	445.172	74.3119	48	338	48	1	763	82.613	9.06	High	High	High	High	High	High	High	High	High	High	High	High	High	High	High	High	High	High	High	High	High	High	High	High	High	High	High	High	High	High	6462.5	5559.4	5117.5	5617.3	5862.2	6130.3	6570.8
NP_062251	Srcin1	SRC kinase signaling inhibitor 1 [Rattus norvegicus]	0	597.316	74.269	89	477	89	1	1197	129.665	9.36	High	High	High	High	High	High	High	High	High	High	High	High	High	High	High	High	High	High	High	High	High	High	High	High	High	High	High	High	High	High	7119.8	10742.2	11487.1	11518.3	11306.8	9127.6	9397.4
XP_006235767	Rab22a	ras-related protein Rab-22A isoform X1 [Rattus norvegicus]	0	79.6052	74.2268	11	42	9	1	194	21.761	8.15	High	High	High	High	High	High	High	High	High	High	High	High	High	High	High	High	High	High	High	High	High	High	High	High	High	High	High	High	High	High	532.2	583.4	556.1	635	620.6	546.8	569.3
XP_006243250	Pkm	pyruvate kinase PKM isoform X1 [Rattus norvegicus]	0	565.802	74.1996	45	895	3	1	531	57.744	7.44	High	High	High	High	High	High	High	High	High	High	High	High	High	High	High	High	High	High	High	High	High	High	High	High	High	High	High	High	High	High	179.6	133.2	145.8	158.1	151.6	152.4	159.7
NP_001100158	Sh3bgrl3	SH3 domain-binding glutamic acid-rich-like protein 3 [Rattus norvegicus]	0	18.336	74.1935	5	19	5	1	93	10.47	5.14	High	High	High	High	High	High	High	High	High	High	High	High	High	High	High	High	High	High	High	High	High	High	High	High	High	High	High	High	High	High	714	535.3	627	379	457.8	776.3	719.3
NP_001263359	Timm9	mitochondrial import inner membrane translocase subunit Tim9 [Rattus norvegicus]	0	47.4497	74.1573	7	37	7	1	89	10.369	7.21	High	High	High	High	High	High	High	High	High	High	High	High	High	High	High	High	High	High	High	High	High	High	High	High	High	High	High	High	High	High	1147.6	1022.5	1007.3	1021.1	1029.9	1119.5	1372.4
XP_017451782	Map2	microtubule-associated protein 2 isoform X1 [Rattus norvegicus]	0	1177.44	74.0989	134	802	1	1	1942	210.581	4.82	High	High	High	High	High	High	High	High	High	High	High	High	High	High	High	High	High	High	High	High	High	High	High	High	High	High	High	High	High	High	41.1	30	34	25.7	35.6	43.3	39.4
XP_006251919	Pnp	purine nucleoside phosphorylase isoform X1 [Rattus norvegicus]	0	140.956	74.0484	16	106	16	1	289	32.281	6.93	High	High	High	High	High	High	High	High	High	High	High	High	High	High	High	High	High	High	High	High	High	High	High	High	High	High	High	High	High	High	1388.2	1059.4	1193	1060.2	1007.3	1291	1287.1
XP_008770543	Gnao1	guanine nucleotide-binding protein G(o) subunit alpha isoform X2 [Rattus norvegicus]	0	310.377	74.0113	28	976	4	1	354	39.995	6.01	High	High	High	High	High	High	High	High	High	High	High	High	High	High	High	High	High	High	High	High	High	High	High	High	High	High	High	High	High	High	796.7	719.9	702.3	477.1	673.6	795.8	697.4
XP_038934937	Slc25a22	mitochondrial glutamate carrier 1 isoform X1 [Rattus norvegicus]	0	268.012	73.9938	17	318	14	1	323	34.64	9.09	High	High	High	High	High	High	High	High	High	High	High	High	High	High	High	High	High	High	High	High	High	High	High	High	High	High	High	High	High	High	8452.2	7113.1	6716.9	7296.9	7758.5	8782.3	8829.1
NP_571985	Dynlrb1	dynein light chain roadblock-type 1 [Rattus norvegicus]	0	75.2448	73.9583	5	48	5	1	96	10.983	7.25	High	High	High	High	High	High	High	High	High	High	High	High	High	High	High	High	High	High	High	High	High	High	High	High	High	High	High	High	High	High	435.5	339	355.7	385.9	357.9	411.9	409.6
XP_038962951	Kras	GTPase KRas isoform X2 [Rattus norvegicus]	0	154.603	73.9362	13	132	6	1	188	21.481	8.12	High	High	High	High	High	High	High	High	High	High	High	High	High	High	High	High	High	High	High	High	High	High	High	High	High	High	High	High	High	High	834.3	858.1	857	832.8	830.3	768.9	783.4
NP_058710	Gstm1	glutathione S-transferase Mu 1 [Rattus norvegicus]	0	137.865	73.8532	17	137	11	1	218	25.878	7.85	High	High	High	High	High	High	High	High	High	High	High	High	High	High	High	High	High	High	High	High	High	High	High	High	High	High	High	High	High	High	2506	1869.1	2065.5	1643.4	1501	2176.9	2193.4
XP_038966744	Akr1a1	aldo-keto reductase family 1 member A1 isoform X1 [Rattus norvegicus]	0	141.343	73.8462	22	120	21	1	325	36.483	7.31	High	High	High	High	High	High	High	High	High	High	High	High	High	High	High	High	High	High	High	High	High	High	High	High	High	High	High	High	High	High	3637.1	2505.5	2717.6	2526.2	2272.2	3119.4	3120.9
NP_001004078	Cct5	T-complex protein 1 subunit epsilon [Rattus norvegicus]	0	302.458	73.7523	39	343	38	1	541	59.499	5.72	High	High	High	High	High	High	High	High	High	High	High	High	High	High	High	High	High	High	High	High	High	High	High	High	High	High	High	High	High	High	6158.7	6757.8	6349.4	6940.2	7260.9	6204.7	6613.5
XP_006255061	Cndp2	cytosolic non-specific dipeptidase isoform X1 [Rattus norvegicus]	0	240.381	73.6842	28	121	28	1	475	52.66	5.66	High	High	High	High	High	High	High	High	High	High	High	High	High	High	High	High	High	High	High	High	High	High	High	High	High	High	High	High	High	High	1638.4	1223.6	1365.5	1367.7	1272.5	1524.3	1484
NP_113715	Ppp1ca	serine/threonine-protein phosphatase PP1-alpha catalytic subunit [Rattus norvegicus]	0	177.116	73.6364	21	145	5	1	330	37.488	6.33	High	High	High	High	High	High	High	High	High	High	High	High	High	High	High	High	High	High	High	High	High	High	High	High	High	High	High	High	High	High	2211.6	2712.1	2818.9	2958	2712	2347.1	2293.6
XP_038936676	Eef1a1	elongation factor 1-alpha 1 isoform X1 [Rattus norvegicus]	0	276.298	73.5931	32	326	19	1	462	50.082	9.01	High	High	High	High	High	High	High	High	High	High	High	High	High	High	High	High	High	High	High	High	High	High	High	High	High	High	High	High	High	High	12334.5	8809.8	8651.1	9229.2	9965.1	12973.9	12802.7
NP_071956	Pfn1	profilin-1 [Rattus norvegicus]	0	110.984	73.5714	10	149	10	1	140	14.948	8.28	High	High	High	High	High	High	High	High	High	High	High	High	High	High	High	High	High	High	High	High	High	High	High	High	High	High	High	High	High	High	2342	1901.5	2181.1	1935.5	1729.1	2267.8	2242
NP_001007600	Rpl23	60S ribosomal protein L23 [Rattus norvegicus]	0	62.6079	73.5714	11	57	11	1	140	14.856	10.51	High	High	High	High	High	High	High	High	High	High	High	High	High	High	High	High	High	High	High	High	High	High	High	High	High	High	High	High	High	High	1603.9	1625.3	1665.5	1796.6	2014.9	1528.5	1591.4
NP_059000	Kcnab2	voltage-gated potassium channel subunit beta-2 [Rattus norvegicus]	0	287.838	73.5695	27	358	1	1	367	40.995	9	High	High	High	High	High	High	High	High	High	High	High	High	High	High	High	High	High	High	High	High	High	High	High	High	High	High	High	High	High	High	127.1	157.5	145.5	156.7	158.5	118.7	119.6
NP_001007658	RGD1359127	UPF0449 protein C19orf25 homolog [Rattus norvegicus]	0	28.1892	73.3945	5	19	5	1	109	12.135	5.25	High	High	High	High	High	High	High	High	High	High	High	High	High	High	High	High	High	High	High	High	High	High	High	High	High	High	High	High	High	High	83.4	92.9	89.8	98.8	97.5	89.8	78
NP_446289	Ap2m1	AP-2 complex subunit mu [Rattus norvegicus]	0	373.149	73.3333	35	511	35	1	435	49.623	9.54	High	High	High	High	High	High	High	High	High	High	High	High	High	High	High	High	High	High	High	High	High	High	High	High	High	High	High	High	High	High	9642.4	9900.1	9500.9	10228.8	10912	8994.8	9233
XP_008758941	Rab3c	ras-related protein Rab-3C isoform X2 [Rattus norvegicus]	0	194.779	73.3333	16	385	6	1	225	25.597	5.14	High	High	High	High	High	High	High	High	High	High	High	High	High	High	High	High	High	High	High	High	High	High	High	High	High	High	High	High	High	High	1110.9	1741.6	1743.2	1848.7	1847.4	1272.3	1296.6
NP_036971	Cycs	cytochrome c, somatic [Rattus norvegicus]	0	116.336	73.3333	13	142	13	1	105	11.598	9.58	High	High	High	High	High	High	High	High	High	High	High	High	High	High	High	High	High	High	High	High	High	High	High	High	High	High	High	High	High	High	5157	6090.5	5725.1	5406.7	4688.2	4377.8	5300
NP_001013079	Aprt	adenine phosphoribosyltransferase [Rattus norvegicus]	0	73.2511	73.3333	11	64	11	1	180	19.533	6.57	High	High	High	High	High	High	High	High	High	High	High	High	High	High	High	High	High	High	High	High	High	High	High	High	High	High	High	High	High	High	1533.4	1069.7	1159.5	1060.4	951.7	1408	1336.6
XP_006238161	Dnaja1	dnaJ homolog subfamily A member 1 isoform X1 [Rattus norvegicus]	0	177.578	73.2997	24	102	23	1	397	44.839	7.08	High	High	High	High	High	High	High	High	High	High	High	High	High	High	High	High	High	High	High	High	High	High	High	High	High	High	High	High	High	High	2300.1	1790.9	1877.6	1644.8	1873.6	2210.8	2307.5
NP_954533	Lamtor1	ragulator complex protein LAMTOR1 [Rattus norvegicus]	0	69.8331	73.2919	9	35	9	1	161	17.71	5.02	High	High	High	High	High	High	High	High	High	High	High	High	High	High	High	High	High	High	High	High	High	High	High	High	High	High	High	High	High	High	156.9	173.4	173.5	210.7	225.1	175.4	174.2
NP_955418	Atp6v1d	V-type proton ATPase subunit D [Rattus norvegicus]	0	130.041	73.2794	21	129	21	1	247	28.291	9.45	High	High	High	High	High	High	High	High	High	High	High	High	High	High	High	High	High	High	High	High	High	High	High	High	High	High	High	High	High	High	4055.4	2899.9	2962.7	2621.7	2467	3703.2	3425.4
NP_001102027	S100a16	protein S100-A16 [Rattus norvegicus]	0	45.0117	73.1707	7	32	7	1	123	14.215	5.52	High	High	High	High	High	High	High	High	High	High	High	High	High	High	High	High	High	High	High	High	High	High	High	High	High	High	High	High	High	High	224.1	206.7	204.9	188.5	191.4	199.6	203.7
NP_445967	Slc25a4	ADP/ATP translocase 1 [Rattus norvegicus]	0	228.773	73.1544	26	879	12	1	298	32.883	9.74	High	High	High	High	High	High	High	High	High	High	High	High	High	High	High	High	High	High	High	High	High	High	High	High	High	High	High	High	High	High	8567.5	6557.9	6379.5	6822.6	7135	8565.9	8489.3
NP_058784	Gdi1	rab GDP dissociation inhibitor alpha [Rattus norvegicus]	0	432.581	73.1544	38	360	31	1	447	50.504	5.14	High	High	High	High	High	High	High	High	High	High	High	High	High	High	High	High	High	High	High	High	High	High	High	High	High	High	High	High	High	High	8233.8	5700.4	6496.5	5785	5056.8	7026.7	6948.4
NP_059015	Pdia3	protein disulfide-isomerase A3 precursor [Rattus norvegicus]	0	344.541	73.1373	45	322	45	1	510	57.043	6.21	High	High	High	High	High	High	High	High	High	High	High	High	High	High	High	High	High	High	High	High	High	High	High	High	High	High	High	High	High	High	8435.6	9482.1	8890	8137.3	8431.8	7832.6	8164.4
NP_001102541	Arl8a	ADP-ribosylation factor-like protein 8A [Rattus norvegicus]	0	100.156	73.1183	13	92	5	1	186	21.376	7.77	High	High	High	High	High	High	High	High	High	High	High	High	High	High	High	High	High	High	High	High	High	High	High	High	High	High	High	High	High	High	600.3	527.6	531.5	585.3	540.1	545	557
NP_001014209	Lancl2	lanC-like protein 2 [Rattus norvegicus]	0	215.039	73.1111	27	139	27	1	450	50.936	7.46	High	High	High	High	High	High	High	High	High	High	High	High	High	High	High	High	High	High	High	High	High	High	High	High	High	High	High	High	High	High	2684.9	2166.7	2310.5	2371.5	2316.9	2482.3	2435.7
NP_001099403	Arpc3	actin-related protein 2/3 complex subunit 3 [Rattus norvegicus]	0	90.4411	73.0337	14	89	14	1	178	20.522	8.6	High	High	High	High	High	High	High	High	High	High	High	High	High	High	High	High	High	High	High	High	High	High	High	High	High	High	High	High	High	High	3064.9	3194	3264.6	3387.6	3260.6	3314.1	3202.3
NP_113791	Ywhae	14-3-3 protein epsilon [Rattus norvegicus]	0	248.678	72.9412	26	468	3	1	255	29.155	4.74	High	High	High	High	High	High	High	High	High	High	High	High	High	High	High	High	High	High	High	High	High	High	High	High	High	High	High	High	High	High	7523.5	6420.8	7131.7	6830.2	6187.4	6846.3	6681.1
NP_036832	Stx1b	syntaxin-1B [Rattus norvegicus]	0	276.208	72.9167	29	301	26	1	288	33.224	5.38	High	High	High	High	High	High	High	High	High	High	High	High	High	High	High	High	High	High	High	High	High	High	High	High	High	High	High	High	High	High	4523.7	7241.9	7018.1	7412.7	7284.7	4662.8	4792
XP_038963059	Gnai1	guanine nucleotide-binding protein G(i) subunit alpha-1 isoform X1 [Rattus norvegicus]	0	318.396	72.8814	29	579	14	1	354	40.319	5.97	High	High	High	High	High	High	High	High	High	High	High	High	High	High	High	High	High	High	High	High	High	High	High	High	High	High	High	High	High	High	10142.2	11392.7	11152.2	12109.2	11761.6	9418.1	9399.7
NP_997655	Atp6v1g2	V-type proton ATPase subunit G 2 [Rattus norvegicus]	0	105.25	72.8814	11	161	11	1	118	13.659	10.26	High	High	High	High	High	High	High	High	High	High	High	High	High	High	High	High	High	High	High	High	High	High	High	High	High	High	High	High	High	High	2190.9	1755	1801.6	1480.3	1706.5	1989.9	2088.3
XP_006247170	Cltc	clathrin heavy chain 1 isoform X1 [Rattus norvegicus]	0	1342.46	72.7705	123	1449	123	1	1682	192.221	5.69	High	High	High	High	High	High	High	High	High	High	High	High	High	High	High	High	High	High	High	High	High	High	High	High	High	High	High	High	High	High	35459.7	29847.4	32460	31080.1	26568	35074.4	33312.5
NP_954522	Cct3	T-complex protein 1 subunit gamma [Rattus norvegicus]	0	371.509	72.6606	43	375	42	1	545	60.608	6.64	High	High	High	High	High	High	High	High	High	High	High	High	High	High	High	High	High	High	High	High	High	High	High	High	High	High	High	High	High	High	8343.6	9089.2	8378.1	8763.9	9506.9	8442.6	9025.8
XP_008758316	Sptbn2	spectrin beta chain, non-erythrocytic 2 isoform X2 [Rattus norvegicus]	0	1352.87	72.6549	169	1082	149	1	2388	270.849	5.83	High	High	High	High	High	High	High	High	High	High	High	High	High	High	High	High	High	High	High	High	High	High	High	High	High	High	High	High	High	High	12975.9	19457.5	19378.2	21736.5	18889.1	16734.8	15745.7
NP_001107212	Septin7	septin-7 isoform b [Rattus norvegicus]	0	378.535	72.54	39	491	1	1	437	50.647	8.57	High	High	High	High	High	High	High	High	High	High	High	High	High	High	High	High	High	High	High	High	High	High	High	High	High	High	High	High	High	High	114.2	126.8	138	135.4	150.2	121.9	136.5
NP_058900	Map6	microtubule-associated protein 6 [Rattus norvegicus]	0	405.283	72.479	57	289	57	1	952	100.423	9.44	High	High	High	High	High	High	High	High	High	High	High	High	High	High	High	High	High	High	High	High	High	High	High	High	High	High	High	High	High	High	2701	3397.1	3862.1	3965.9	4224.3	4098	4094.4
NP_072138	Septin7	septin-7 isoform a [Rattus norvegicus]	0	362.759	72.4771	39	479	1	1	436	50.548	8.57	Not Found	Not Found	High	Not Found	Not Found	High	Not Found	Not Found	High	Not Found	Not Found	High	Not Found	Not Found	High	Not Found	Not Found	High	Not Found	Not Found	High	Not Found	Not Found	High	Not Found	Not Found	High	Not Found	Not Found	High	7053.6	12051.2	10909.1	10804.7	11751.3	8537.8	9361.1
NP_001009635	Spryd7	SPRY domain-containing protein 7 [Rattus norvegicus]	0	45.7775	72.449	10	29	10	1	196	21.667	6.7	High	High	High	High	High	High	High	High	High	High	High	High	High	High	High	High	High	High	High	High	High	High	High	High	High	High	High	High	High	High	299.8	299.5	298.2	299.4	297.7	269.2	253.6
NP_001352080	Crmp1	dihydropyrimidinase-related protein 1 isoform 1 [Rattus norvegicus]	0	415.701	72.449	38	403	3	1	686	74.202	6.81	High	High	High	High	High	High	High	High	High	High	High	High	High	High	High	High	High	High	High	High	High	High	High	High	High	High	High	High	High	High	8598.3	5907.5	6838.5	6059.3	5723.1	7435.3	7582.8
NP_071966	Oat	ornithine aminotransferase, mitochondrial precursor [Rattus norvegicus]	0	137.017	72.4374	22	71	22	1	439	48.302	6.99	High	High	High	High	High	High	High	High	High	High	High	High	High	High	High	High	High	High	High	High	High	High	High	High	High	High	High	High	High	High	1048.8	953.8	950.2	1047.5	999.9	1087.4	1134.7
XP_008766350	Mpp2	MAGUK p55 subfamily member 2 isoform X1 [Rattus norvegicus]	0	224.424	72.4077	32	179	30	1	569	63.316	6.11	High	High	High	High	High	High	High	High	High	High	High	High	High	High	High	High	High	High	High	High	High	High	High	High	High	High	High	High	High	High	3005.6	4580.9	4516.5	4525	4336.6	3098.1	3096
NP_001103095	Capza1	F-actin-capping protein subunit alpha-1 [Rattus norvegicus]	0	111.216	72.3776	14	78	10	1	286	32.889	5.69	High	High	High	High	High	High	High	High	High	High	High	High	High	High	High	High	High	High	High	High	High	High	High	High	High	High	High	High	High	High	423.7	450.9	451.4	397.7	415.1	433.4	461.4
NP_037184	Ywhah	14-3-3 protein eta [Rattus norvegicus]	0	246.053	72.3577	26	366	20	1	246	28.194	4.89	High	High	High	High	High	High	High	High	High	High	High	High	High	High	High	High	High	High	High	High	High	High	High	High	High	High	High	High	High	High	6122.8	5294.3	5670.8	5085.5	4929.2	5634.7	5718.3
XP_038939069	Micos13	MICOS complex subunit MIC13 isoform X1 [Rattus norvegicus]	0	74.2775	72.2628	7	46	7	1	137	15.102	7.97	High	High	High	High	High	High	High	High	High	High	High	High	High	High	High	High	High	High	High	High	High	High	High	High	High	High	High	High	High	High	781.9	721.8	667.3	701	713.1	789.7	818
NP_076490	Camkv	caM kinase-like vesicle-associated protein [Rattus norvegicus]	0	259.619	72.2222	32	215	32	1	504	54.072	5.54	High	High	High	High	High	High	High	High	High	High	High	High	High	High	High	High	High	High	High	High	High	High	High	High	High	High	High	High	High	High	3358.8	3848.4	4021.6	3908.9	3902.9	3522	3392.5
NP_112298	Gnaq	guanine nucleotide-binding protein G(q) subunit alpha [Rattus norvegicus]	0	277.93	72.1448	31	297	20	1	359	42.131	5.68	High	High	High	High	High	High	High	High	High	High	High	High	High	High	High	High	High	High	High	High	High	High	High	High	High	High	High	High	High	High	5918.8	7443.4	7066.2	6830.5	7127.4	5442	5671.6
NP_113895	Homer1	homer protein homolog 1 [Rattus norvegicus]	0	170.948	72.1311	30	159	29	1	366	41.28	5.53	High	High	High	High	High	High	High	High	High	High	High	High	High	High	High	High	High	High	High	High	High	High	High	High	High	High	High	High	High	High	2367.2	4688.9	4535.5	4741.4	4570.5	3129.8	3104.4
NP_062250	Ywhab	14-3-3 protein beta/alpha [Rattus norvegicus]	0	203.936	71.9512	21	380	11	1	246	28.037	4.88	High	High	High	High	High	High	High	High	High	High	High	High	High	High	High	High	High	High	High	High	High	High	High	High	High	High	High	High	High	High	1174.2	934.7	1068.4	964.8	892.5	1068.8	1056.4
XP_006238893	Cap1	adenylyl cyclase-associated protein 1 isoform X1 [Rattus norvegicus]	0	286.269	71.9409	30	239	29	1	474	51.556	7.52	High	High	High	High	High	High	High	High	High	High	High	High	High	High	High	High	High	High	High	High	High	High	High	High	High	High	High	High	High	High	4134.9	3124.7	3511.8	3135.1	3022.6	3833.7	3777.9
NP_001004275	Cops4	COP9 signalosome complex subunit 4 [Rattus norvegicus]	0	149.106	71.9212	25	88	25	1	406	46.261	5.85	High	High	High	High	High	High	High	High	High	High	High	High	High	High	High	High	High	High	High	High	High	High	High	High	High	High	High	High	High	High	2086	1542.4	1665.5	1606.2	1559.8	1854.2	1844
XP_038960159	Ak1	adenylate kinase isoenzyme 1 isoform X1 [Rattus norvegicus]	0	173.29	71.9048	18	133	18	1	210	23.204	7.06	High	High	High	High	High	High	High	High	High	High	High	High	High	High	High	High	High	High	High	High	High	High	High	High	High	High	High	High	High	High	2375.3	1615.8	1951.4	1514.5	1468.3	2284.9	2278.2
NP_001007601	Rps4x	40S ribosomal protein S4, X isoform [Rattus norvegicus]	0	173.897	71.8631	24	151	24	1	263	29.579	10.15	High	High	High	High	High	High	High	High	High	High	High	High	High	High	High	High	High	High	High	High	High	High	High	High	High	High	High	High	High	High	4373.1	4342.1	4327.6	4218.1	4509.8	4261	4424.2
NP_001100911	Ccsap	centriole, cilia and spindle-associated protein [Rattus norvegicus]	0	74.959	71.8254	16	53	16	1	252	28.356	9.23	High	High	High	High	High	High	High	High	High	High	High	High	High	High	High	High	High	High	High	High	High	High	High	High	High	High	High	High	High	High	554	626.3	611.1	634.8	742.6	699.3	715.9
NP_476443	Slc25a5	ADP/ATP translocase 2 [Rattus norvegicus]	0	242.447	71.8121	29	793	2	1	298	32.88	9.73	High	High	High	High	High	High	High	High	High	High	High	High	High	High	High	High	High	High	High	High	High	High	High	High	High	High	High	High	High	High	20665.2	16330.5	15552.5	15240.5	15181.2	19077.5	19740.3
XP_038952796	Ctnna1	catenin alpha-1 isoform X1 [Rattus norvegicus]	0	343.61	71.8062	48	200	33	1	908	100.174	6.23	High	High	High	High	High	High	High	High	High	High	High	High	High	High	High	High	High	High	High	High	High	High	High	High	High	High	High	High	High	High	1087.7	1384.4	1397.5	1488.6	1402.8	1198.6	1089.4
XP_008764553	Tmod2	tropomodulin-2 isoform X1 [Rattus norvegicus]	0	271.6	71.7949	26	183	25	1	351	39.468	5.43	High	High	High	High	High	High	High	High	High	High	High	High	High	High	High	High	High	High	High	High	High	High	High	High	High	High	High	High	High	High	3403.6	4594.6	4935.1	5117.8	4774.9	4026.7	3831.9
NP_062001	Ina	alpha-internexin [Rattus norvegicus]	0	326.794	71.7391	42	553	36	1	506	56.224	5.2	High	High	High	High	High	High	High	High	High	High	High	High	High	High	High	High	High	High	High	High	High	High	High	High	High	High	High	High	High	High	8427.7	18226.1	17918.9	13463.4	11129	14429.5	12872.8
XP_003751325	Ndufs2	NADH dehydrogenase [ubiquinone] iron-sulfur protein 2, mitochondrial isoform X1 [Rattus norvegicus]	0	351.056	71.7063	31	421	31	1	463	52.528	6.99	High	High	High	High	High	High	High	High	High	High	High	High	High	High	High	High	High	High	High	High	High	High	High	High	High	High	High	High	High	High	6247.9	5183.4	4890.7	5358.7	5534.3	6323.9	6672.3
NP_001257792	Ndrg2	protein NDRG2 isoform a [Rattus norvegicus]	0	219.965	71.6981	16	191	2	1	371	40.738	5.3	High	High	High	High	High	High	High	High	High	High	High	High	High	High	High	High	High	High	High	High	High	High	High	High	High	High	High	High	High	High	4212.6	2233.4	2722.7	2193.9	2021.5	4530.9	4553.9
XP_038952037	Rala	ras-related protein Ral-A isoform X1 [Rattus norvegicus]	0	182.151	71.6895	17	195	7	1	219	25.061	8.47	High	High	High	High	High	High	High	High	High	High	High	High	High	High	High	High	High	High	High	High	High	High	High	High	High	High	High	High	High	High	1434.8	1040.2	1087.2	800.4	903.8	1063.9	1121
NP_001102404	Mblac2	metallo-beta-lactamase domain-containing protein 2 [Rattus norvegicus]	0	106.986	71.6846	18	81	18	1	279	31.17	6.86	High	High	High	High	High	High	High	High	High	High	High	High	High	High	High	High	High	High	High	High	High	High	High	High	High	High	High	High	High	High	1609.1	1739.1	1629.4	1606.7	1618	1539.3	1499.4
NP_112408	Arpc1a	actin-related protein 2/3 complex subunit 1A [Rattus norvegicus]	0	182.808	71.6216	21	182	20	1	370	41.573	8.18	High	High	High	High	High	High	High	High	High	High	High	High	High	High	High	High	High	High	High	High	High	High	High	High	High	High	High	High	High	High	5260.3	5136.4	5226.7	5921.7	6119.7	5911.9	5737.1
NP_001014157	Wdr1	WD repeat-containing protein 1 [Rattus norvegicus]	0	305.555	71.6172	34	219	34	1	606	66.14	6.62	High	High	High	High	High	High	High	High	High	High	High	High	High	High	High	High	High	High	High	High	High	High	High	High	High	High	High	High	High	High	6843	5165.9	5799.7	4872.3	4558.9	5949.7	6098
XP_008762727	Ppp1cb	serine/threonine-protein phosphatase PP1-beta catalytic subunit isoform X1 [Rattus norvegicus]	0	175.553	71.5596	20	124	8	1	327	37.163	6.19	High	High	High	High	High	High	High	High	High	High	High	High	High	High	High	High	High	High	High	High	High	High	High	High	High	High	High	High	High	High	242.5	264.7	275.4	290.9	273.3	257.6	246
NP_001020888	Arpc5	actin-related protein 2/3 complex subunit 5 [Rattus norvegicus]	0	77.021	71.5232	9	51	9	1	151	16.31	5.67	High	High	High	High	High	High	High	High	High	High	High	High	High	High	High	High	High	High	High	High	High	High	High	High	High	High	High	High	High	High	1193.5	1294.4	1279.2	1166.2	1148.4	1227.9	1198.1
NP_037130	P4hb	protein disulfide-isomerase precursor [Rattus norvegicus]	0	247.222	71.5128	34	165	34	1	509	56.916	4.93	High	High	High	High	High	High	High	High	High	High	High	High	High	High	High	High	High	High	High	High	High	High	High	High	High	High	High	High	High	High	4565.5	4797.1	4669.6	4167.9	4398.7	4216.8	4389.6
XP_008759627	Ahcyl1	S-adenosylhomocysteine hydrolase-like protein 1 isoform X2 [Rattus norvegicus]	0	341.365	71.5094	38	357	21	1	530	58.913	6.89	High	High	High	High	High	High	High	High	High	High	High	High	High	High	High	High	High	High	High	High	High	High	High	High	High	High	High	High	High	High	7905.2	10372.4	10062.5	9813.1	9464.8	7423.9	7773.6
XP_006254891	Napg	gamma-soluble NSF attachment protein isoform X1 [Rattus norvegicus]	0	249.749	71.4744	28	272	28	1	312	34.637	5.41	High	High	High	High	High	High	High	High	High	High	High	High	High	High	High	High	High	High	High	High	High	High	High	High	High	High	High	High	High	High	6430	6083.2	6160.4	6526.9	6586.4	6664.1	6624
XP_006228737	Sirt2	NAD-dependent protein deacetylase sirtuin-2 isoform X4 [Rattus norvegicus]	0	222.728	71.4628	26	214	26	1	417	46.403	7.11	High	High	High	High	High	High	High	High	High	High	High	High	High	High	High	High	High	High	High	High	High	High	High	High	High	High	High	High	High	High	6996.7	4954	4954.4	4763.2	4329.7	6793.7	6447.2
NP_001020035	Rogdi	protein rogdi homolog [Rattus norvegicus]	0	124.865	71.4286	18	96	18	1	287	32.185	8.18	High	High	High	High	High	High	High	High	High	High	High	High	High	High	High	High	High	High	High	High	High	High	High	High	High	High	High	High	High	High	1956.8	1568	1612	1741	1856.2	1819	1785.4
XP_038941390	Eif5a	eukaryotic translation initiation factor 5A-1 isoform X1 [Rattus norvegicus]	0	71.6776	71.4286	12	54	12	1	154	16.821	5.24	High	High	High	High	High	High	High	High	High	High	High	High	High	High	High	High	High	High	High	High	High	High	High	High	High	High	High	High	High	High	1064.9	807.5	893.5	730.6	705.1	980.5	950.3
NP_062032	Syn2	synapsin-2 isoform 2 [Rattus norvegicus]	0	469.72	71.3987	29	612	1	1	479	52.422	7.72	Not Found	Not Found	High	Not Found	Not Found	High	Not Found	Not Found	High	Not Found	Not Found	High	Not Found	Not Found	High	Not Found	Not Found	High	Not Found	Not Found	High	Not Found	Not Found	High	Not Found	Not Found	High	Not Found	Not Found	High	6.6	9.2	7.7	13.2	10.2	9.7	6.5
NP_058797	Ppia	peptidyl-prolyl cis-trans isomerase A [Rattus norvegicus]	0	117.432	71.3415	15	316	13	1	164	17.863	8.16	High	High	High	High	High	High	High	High	High	High	High	High	High	High	High	High	High	High	High	High	High	High	High	High	High	High	High	High	High	High	8608.5	7203.8	7873.5	7223.5	5796.9	7545.7	7825.1
NP_001014254	Cnrip1	CB1 cannabinoid receptor-interacting protein 1 [Rattus norvegicus]	0	86.2037	71.3415	9	59	9	1	164	18.647	7.85	High	High	High	High	High	High	High	High	High	High	High	High	High	High	High	High	High	High	High	High	High	High	High	High	High	High	High	High	High	High	1645.2	1547	1643.8	1480.3	1179.1	1535.4	1550.7
XP_006229126	Ap2a1	AP-2 complex subunit alpha-1 isoform X1 [Rattus norvegicus]	0	661.339	71.3408	66	747	49	1	977	107.598	7.03	High	High	High	High	High	High	High	High	High	High	High	High	High	High	High	High	High	High	High	High	High	High	High	High	High	High	High	High	High	High	16495.9	17635.6	17220.7	17964.3	18309.4	15568.2	15695.5
NP_036792	Eef1a2	elongation factor 1-alpha 2 [Rattus norvegicus]	0	328.579	71.2743	30	325	17	1	463	50.422	9.03	High	High	High	High	High	High	High	High	High	High	High	High	High	High	High	High	High	High	High	High	High	High	High	High	High	High	High	High	High	High	4721.9	4071.7	3919.4	3900.1	4398.5	4575.9	4933.5
NP_114054	Dbi	acyl-CoA-binding protein [Rattus norvegicus]	0	59.14	71.2644	7	44	7	1	87	10.021	8.82	High	High	High	High	High	High	High	High	High	High	High	High	High	High	High	High	High	High	High	High	High	High	High	High	High	High	High	High	High	High	1887.9	1395	1585.1	1365.5	1118.6	1630.5	1778
NP_001257729	Flot2	flotillin-2 isoform 2 [Rattus norvegicus]	0	292.902	71.2617	35	227	2	1	428	47.009	5.2	High	High	High	High	High	High	High	High	High	High	High	High	High	High	High	High	High	High	High	High	High	High	High	High	High	High	High	High	High	High	4641.5	5555.5	5503.5	5162.7	5306.1	4523.1	4479
XP_038941726	Ywhae	14-3-3 protein epsilon isoform X1 [Rattus norvegicus]	0	234.813	71.25	24	437	1	1	240	27.402	4.89	Not Found	High	High	Not Found	High	High	Not Found	High	High	Not Found	High	High	Not Found	High	High	Not Found	High	High	Not Found	High	High	Not Found	High	High	Not Found	High	High	Not Found	High	High	16.1	10.5	14.4	15.8	9.6	12.3	12.3
NP_058849	Rps3a	40S ribosomal protein S3a [Rattus norvegicus]	0	116.684	71.2121	25	111	25	1	264	29.926	9.73	High	High	High	High	High	High	High	High	High	High	High	High	High	High	High	High	High	High	High	High	High	High	High	High	High	High	High	High	High	High	3583.7	3587.3	3484	3314.4	3653.7	3508.5	3745.3
XP_006243731	Rab6b	ras-related protein Rab-6B isoform X1 [Rattus norvegicus]	0	148.177	71.1538	15	256	6	1	208	23.447	5.53	High	High	High	High	High	High	High	High	High	High	High	High	High	High	High	High	High	High	High	High	High	High	High	High	High	High	High	High	High	High	710.2	758.3	766.5	813.1	792.7	697.7	720.2
NP_001014185	Cend1	cell cycle exit and neuronal differentiation protein 1 [Rattus norvegicus]	0	137.442	71.1409	17	119	17	1	149	15.034	8.97	High	High	High	High	High	High	High	High	High	High	High	High	High	High	High	High	High	High	High	High	High	High	High	High	High	High	High	High	High	High	2757.9	2972.8	2840.2	1599.9	2441.4	2940.3	3068.6
NP_037151	Rab4a	ras-related protein Rab-4A [Rattus norvegicus]	0	92.1816	71.1009	14	100	11	1	218	24.393	6.07	High	High	High	High	High	High	High	High	High	High	High	High	High	High	High	High	High	High	High	High	High	High	High	High	High	High	High	High	High	High	511.9	765.6	706.6	754.9	808.7	567.3	525.3
XP_006253115	Psd3	PH and SEC7 domain-containing protein 3 isoform X15 [Rattus norvegicus]	0	217.833	71.0106	36	153	1	1	376	42.26	9.6	High	High	High	High	High	High	High	High	High	High	High	High	High	High	High	High	High	High	High	High	High	High	High	High	High	High	High	High	High	High	110.1	175.9	187.7	160.6	157.9	155.8	171.6
XP_006228857	Cox6b1	cytochrome c oxidase subunit 6B1 isoform X1 [Rattus norvegicus]	0	82.8942	70.9302	10	153	10	1	86	10.065	8.72	High	High	High	High	High	High	High	High	High	High	High	High	High	High	High	High	High	High	High	High	High	High	High	High	High	High	High	High	High	High	5056.3	4463.8	4337	3989	4208.6	5125.7	5511.1
XP_002728851	Bola2	bolA-like protein 2 [Rattus norvegicus]	0	14.2605	70.9302	5	10	5	1	86	10.18	5.78	High	High	High	High	High	High	High	High	High	High	High	High	High	High	High	High	High	High	High	High	High	High	High	High	High	High	High	High	High	High	415.5	293.8	343.1	322.9	293.2	443.9	423.3
NP_058736	Ppp2cb	serine/threonine-protein phosphatase 2A catalytic subunit beta isoform [Rattus norvegicus]	0	164.516	70.8738	19	119	2	1	309	35.552	5.43	High	High	High	High	High	High	High	High	High	High	High	High	High	High	High	High	High	High	High	High	High	High	High	High	High	High	High	High	High	High	90.6	76.1	74.7	64.7	68.5	75	83
NP_058735	Ppp2ca	serine/threonine-protein phosphatase 2A catalytic subunit alpha isoform [Rattus norvegicus]	0	165.892	70.8738	19	122	2	1	309	35.585	5.54	High	High	High	High	High	High	High	High	High	High	High	High	High	High	High	High	High	High	High	High	High	High	High	High	High	High	High	High	High	High	2982.2	2627.2	2852.4	2418.7	2336.3	2862.1	2882.1
XP_006232646	Tpm3	tropomyosin alpha-3 chain isoform X13 [Rattus norvegicus]	0	205.763	70.8502	36	186	6	1	247	28.854	4.83	High	High	High	High	High	High	High	High	High	High	High	High	High	High	High	High	High	High	High	High	High	High	High	High	High	High	High	High	High	High	398.9	490.3	542.8	463.1	426.9	451.1	443.1
NP_001356055	Faah	fatty-acid amide hydrolase 1 [Rattus norvegicus]	0	240.747	70.8117	23	152	23	1	579	63.316	8.15	High	High	High	High	High	High	High	High	High	High	High	High	High	High	High	High	High	High	High	High	High	High	High	High	High	High	High	High	High	High	1503.6	1427.5	1467.2	1622.1	1667.2	1599.3	1556.9
NP_001101912	Ndufb7	NADH dehydrogenase [ubiquinone] 1 beta subcomplex subunit 7 [Rattus norvegicus]	0	100.364	70.8029	9	101	9	1	137	16.557	8.46	High	High	High	High	High	High	High	High	High	High	High	High	High	High	High	High	High	High	High	High	High	High	High	High	High	High	High	High	High	High	916.7	809.6	775.3	825	839	930.3	920.9
NP_001011939	Ehd1	EH domain-containing protein 1 [Rattus norvegicus]	0	256.499	70.7865	34	183	20	1	534	60.565	6.83	High	High	High	High	High	High	High	High	High	High	High	High	High	High	High	High	High	High	High	High	High	High	High	High	High	High	High	High	High	High	2803.2	2673.2	2714	2540.9	2232.4	2605.8	2484.7
NP_112413	Mdh2	malate dehydrogenase, mitochondrial precursor [Rattus norvegicus]	0	323.121	70.7101	27	510	27	1	338	35.661	8.68	High	High	High	High	High	High	High	High	High	High	High	High	High	High	High	High	High	High	High	High	High	High	High	High	High	High	High	High	High	High	13600	12913.6	12452.4	12962.6	12457.5	14136.9	15439
NP_113971	Nefl	neurofilament light polypeptide [Rattus norvegicus]	0	414.094	70.6642	51	646	46	1	542	61.298	4.65	High	High	High	High	High	High	High	High	High	High	High	High	High	High	High	High	High	High	High	High	High	High	High	High	High	High	High	High	High	High	8729.7	20226.8	18064.6	13833.8	11127.3	14918.5	12908.7
NP_058737	Ppp3ca	serine/threonine-protein phosphatase 2B catalytic subunit alpha isoform [Rattus norvegicus]	0	376.739	70.6334	30	438	2	1	521	58.606	5.86	High	High	High	High	High	High	High	High	High	High	High	High	High	High	High	High	High	High	High	High	High	High	High	High	High	High	High	High	High	High	7742.6	8303.4	8856.2	8098.7	7542.9	7971.3	7718.9
NP_445963	Fbxo2	F-box only protein 2 [Rattus norvegicus]	0	158.07	70.6081	14	73	14	1	296	33.652	4.34	High	High	High	High	High	High	High	High	High	High	High	High	High	High	High	High	High	High	High	High	High	High	High	High	High	High	High	High	High	High	1549.1	1374.8	1408.7	1539.9	1496.7	1433.8	1409.9
XP_008762883	Sec23a	protein transport protein Sec23A isoform X1 [Rattus norvegicus]	0	327.531	70.5882	35	221	32	1	765	86.106	7.08	High	High	High	High	High	High	High	High	High	High	High	High	High	High	High	High	High	High	High	High	High	High	High	High	High	High	High	High	High	High	2293	2381.8	2219.5	2316.6	2394.1	2219	2247.4
NP_037098	Hspe1	10 kDa heat shock protein, mitochondrial [Rattus norvegicus]	0	63.409	70.5882	9	122	9	1	102	10.869	8.97	High	High	High	High	High	High	High	High	High	High	High	High	High	High	High	High	High	High	High	High	High	High	High	High	High	High	High	High	High	High	4886.8	4774.6	4552.3	4831.8	4614.8	5156.9	5610.5
XP_006237591	Hebp1	heme-binding protein 1 isoform X1 [Rattus norvegicus]	0	77.2278	70.5263	12	45	12	1	190	21.11	5.43	High	High	High	High	High	High	High	High	High	High	High	High	High	High	High	High	High	High	High	High	High	High	High	High	High	High	High	High	High	High	561.4	426.6	482.6	370.5	339.6	547.3	506.4
XP_008766157	Ap2b1	AP-2 complex subunit beta isoform X1 [Rattus norvegicus]	0	811.708	70.4522	81	715	46	1	951	105.625	5.34	High	High	High	High	High	High	High	High	High	High	High	High	High	High	High	High	High	High	High	High	High	High	High	High	High	High	High	High	High	High	15666.1	16900.7	16835.1	17749.9	17318.1	14879.6	14846.5
XP_006233121	Nras	GTPase NRas isoform X1 [Rattus norvegicus]	0	152.274	70.3704	12	129	3	1	189	21.23	5.17	High	High	High	High	High	High	High	High	High	High	High	High	High	High	High	High	High	High	High	High	High	High	High	High	High	High	High	High	High	High	210.5	247	238.1	270.8	272.5	289.3	200.9
NP_037234	Fkbp1a	peptidyl-prolyl cis-trans isomerase FKBP1A [Rattus norvegicus]	0	38.9964	70.3704	6	28	6	1	108	11.915	8.16	High	High	High	High	High	High	High	High	High	High	High	High	High	High	High	High	High	High	High	High	High	High	High	High	High	High	High	High	High	High	734.2	519.4	554.4	487.6	414.2	563.8	650.8
XP_017452747	Septin8	septin-8 isoform X6 [Rattus norvegicus]	0	269.816	70.362	30	255	5	1	442	51.186	6.09	High	High	High	High	High	High	High	High	High	High	High	High	High	High	High	High	High	High	High	High	High	High	High	High	High	High	High	High	High	High	2110.7	3253.3	3206.2	3456.3	3452.7	2375.9	2514.8
NP_955417	Dld	dihydrolipoyl dehydrogenase, mitochondrial precursor [Rattus norvegicus]	0	354.584	70.334	26	394	26	1	509	54.004	7.87	High	High	High	High	High	High	High	High	High	High	High	High	High	High	High	High	High	High	High	High	High	High	High	High	High	High	High	High	High	High	5333.7	4559.5	4506.8	4809.6	4992.3	5793.3	6099.2
XP_003748822	LOC100364457	60S ribosomal protein L9 [Rattus norvegicus]	0	84.3451	70.3125	12	52	12	1	192	21.88	9.95	High	High	High	High	High	High	High	High	High	High	High	High	High	High	High	High	High	High	High	High	High	High	High	High	High	High	High	High	High	High	1051.2	1103.2	1063.7	1088.8	1126.4	947.2	1030.5
XP_038965189	Gnb1	guanine nucleotide-binding protein G(I)/G(S)/G(T) subunit beta-1 isoform X1 [Rattus norvegicus]	0	287.118	70.2941	20	1030	9	1	340	37.353	6	High	High	High	High	High	High	High	High	High	High	High	High	High	High	High	High	High	High	High	High	High	High	High	High	High	High	High	High	High	High	12489.3	13736.7	12763.2	13928.3	13609.1	11107.4	11420.3
XP_017450575	Plec	plectin isoform X6 [Rattus norvegicus]	0	1879.88	70.2614	316	1378	313	1	4590	521.72	5.77	High	High	High	High	High	High	High	High	High	High	High	High	High	High	High	High	High	High	High	High	High	High	High	High	High	High	High	High	High	High	18320.9	30670.8	31309.5	29904.3	26618.9	24797.9	23626.7
XP_017449209	Phf24	PHD finger protein 24 isoform X3 [Rattus norvegicus]	0	130.203	70.2479	20	101	1	1	363	41.189	5.44	High	High	Not Found	High	High	High	High	High	High	High	High	High	High	High	High	High	High	High	High	High	High	High	High	High	High	High	Not Found	High	High	High	7.9	9.4	11.3	10.7	7.2	8.2	10.3
NP_001163796	Actn2	alpha-actinin-2 [Rattus norvegicus]	0	417.16	70.2461	57	359	41	1	894	103.768	5.45	High	High	High	High	High	High	High	High	High	High	High	High	High	High	High	High	High	High	High	High	High	High	High	High	High	High	High	High	High	High	2549	5846.6	5175.5	5091.6	4358.6	3837.4	3750.1
NP_074055	Cplx1	complexin-1 [Rattus norvegicus]	0	95.3217	70.1493	10	100	4	1	134	15.112	4.97	High	High	High	High	High	High	High	High	High	High	High	High	High	High	High	High	High	High	High	High	High	High	High	High	High	High	High	High	High	High	202.1	176.5	191.6	176.2	157.7	203.9	212.6
NP_001316065	Ube2l3	ubiquitin-conjugating enzyme E2 L3 [Rattus norvegicus]	0	68.3852	70.1299	9	26	9	1	154	17.85	8.51	High	High	High	High	High	High	High	High	High	High	High	High	High	High	High	High	High	High	High	High	High	High	High	High	High	High	High	High	High	High	526.7	392.2	436.7	365.9	346.8	492.8	487.2
NP_001099816	Ubl4a	ubiquitin-like protein 4A [Rattus norvegicus]	0	46.7416	70.0637	10	36	10	1	157	17.78	8.44	High	High	High	High	High	High	High	High	High	High	High	High	High	High	High	High	High	High	High	High	High	High	High	High	High	High	High	High	High	High	528.7	455.6	476.1	523.9	517.7	558.7	541.9
XP_006233425	Ppp3ca	serine/threonine-protein phosphatase 2B catalytic subunit alpha isoform isoform X1 [Rattus norvegicus]	0	342.37	70.0587	29	431	1	1	511	57.578	6.3	High	High	High	High	High	High	High	High	High	High	High	High	High	High	High	High	High	High	High	High	High	High	High	High	High	High	High	High	High	High	390.6	408.8	465.6	396.2	375.4	392.6	373.4
NP_001004223	Eef1g	elongation factor 1-gamma [Rattus norvegicus]	0	231.202	70.0229	27	228	27	1	437	50.029	6.74	High	High	High	High	High	High	High	High	High	High	High	High	High	High	High	High	High	High	High	High	High	High	High	High	High	High	High	High	High	High	4323.2	4796.5	4384.9	4978.1	5229	4969.3	5282.3
XP_038948897	Ndrg2	protein NDRG2 isoform X1 [Rattus norvegicus]	0	217.585	70	15	189	1	1	360	39.533	5.49	Not Found	High	High	Not Found	High	High	Not Found	High	High	Not Found	High	High	Not Found	High	High	Not Found	High	High	Not Found	High	High	Not Found	High	High	Not Found	High	High	Not Found	High	High	91.5	60.7	73.6	70	73.1	120.8	105.7
XP_008761203	Immt	MICOS complex subunit Mic60 isoform X9 [Rattus norvegicus]	0	545.627	69.9867	61	496	61	1	753	83.275	5.49	High	High	High	High	High	High	High	High	High	High	High	High	High	High	High	High	High	High	High	High	High	High	High	High	High	High	High	High	High	High	9846.6	8078.2	7705.1	6984.2	8349.3	9658.5	10286.8
XP_006239742	Cox7a2l	cytochrome c oxidase subunit 7A2 like isoform X1 [Rattus norvegicus]	0	54.7367	69.9115	8	67	8	1	113	12.643	9.77	High	High	High	High	High	High	High	High	High	High	High	High	High	High	High	High	High	High	High	High	High	High	High	High	High	High	High	High	High	High	2756.2	2376.3	2294.6	2416.6	2571.1	2929.3	2999.4
NP_001178534	Mrps36	28S ribosomal protein S36, mitochondrial [Rattus norvegicus]	0	42.7901	69.9029	6	40	6	1	103	11.406	10.35	High	High	High	High	High	High	High	High	High	High	High	High	High	High	High	High	High	High	High	High	High	High	High	High	High	High	High	High	High	High	548.2	539.7	532.9	546.6	614.5	648.9	691
NP_001012486	Rab18	ras-related protein Rab-18 [Rattus norvegicus]	0	130.309	69.9029	14	118	14	1	206	22.962	5.24	High	High	High	High	High	High	High	High	High	High	High	High	High	High	High	High	High	High	High	High	High	High	High	High	High	High	High	High	High	High	2819.7	2733.1	2724.9	2683.8	2875.7	2697.8	2770.5
NP_001019503	Arl8b	ADP-ribosylation factor-like protein 8B [Rattus norvegicus]	0	134.813	69.8925	13	116	5	1	186	21.525	8.43	High	High	High	High	High	High	High	High	High	High	High	High	High	High	High	High	High	High	High	High	High	High	High	High	High	High	High	High	High	High	2643.2	2601	2634.5	2906.1	2833.1	2449.7	2448.2
NP_112353	Rab3b	ras-related protein Rab-3B [Rattus norvegicus]	0	150.518	69.863	13	219	8	1	219	24.769	5.02	High	High	High	High	High	High	High	High	High	High	High	High	High	High	High	High	High	High	High	High	High	High	High	High	High	High	High	High	High	High	968.8	1206.7	1165.6	1201	1295.2	1070.9	1070.3
XP_006237864	Atp6v1h	V-type proton ATPase subunit H isoform X1 [Rattus norvegicus]	0	387.128	69.7723	32	307	32	1	483	55.833	6.61	High	High	High	High	High	High	High	High	High	High	High	High	High	High	High	High	High	High	High	High	High	High	High	High	High	High	High	High	High	High	5487.1	4241.9	4507.1	4660.7	4229	5191.2	5254.4
XP_006251233	Camk2b	calcium/calmodulin-dependent protein kinase type II subunit beta isoform X2 [Rattus norvegicus]	0	373.745	69.7389	38	734	2	1	651	71.153	7.37	High	High	High	High	High	High	High	High	High	High	High	High	High	High	High	High	High	High	High	High	High	High	High	High	High	High	High	High	High	High	8102.7	9316.8	10082.8	10180.1	9835.7	9230.2	8859.6
NP_001020796	Stub1	E3 ubiquitin-protein ligase CHIP [Rattus norvegicus]	0	92.0755	69.7368	18	55	18	1	304	34.864	5.9	High	High	High	High	High	High	High	High	High	High	High	High	High	High	High	High	High	High	High	High	High	High	High	High	High	High	High	High	High	High	889.4	922.7	893.5	911.3	882.8	852.2	888.7
NP_620245	Ehd3	EH domain-containing protein 3 [Rattus norvegicus]	0	268.383	69.7196	32	173	17	1	535	60.753	6.46	High	High	High	High	High	High	High	High	High	High	High	High	High	High	High	High	High	High	High	High	High	High	High	High	High	High	High	High	High	High	1522.3	1455.7	1489.6	1473.2	1287.4	1437.4	1420.1
XP_038968920	Actn1	alpha-actinin-1 isoform X1 [Rattus norvegicus]	0	484.702	69.6937	62	417	38	1	914	105.405	5.39	High	High	High	High	High	High	High	High	High	High	High	High	High	High	High	High	High	High	High	High	High	High	High	High	High	High	High	High	High	High	4715.9	8755.4	8286.1	8446.3	7301.3	6816.1	6592.4
NP_113697	Gsta1	glutathione S-transferase alpha-3 [Rattus norvegicus]	0	100.277	69.6833	14	93	11	1	221	25.303	8.75	High	High	High	High	High	High	High	High	High	High	High	High	High	High	High	High	High	High	High	High	High	High	High	High	High	High	High	High	High	High	2143.9	1476.7	1718.8	1603.2	1394.8	1757	1866.5
NP_059051	Rab4b	ras-related protein Rab-4B [Rattus norvegicus]	0	118.776	69.4836	13	122	10	1	213	23.614	6.06	High	High	High	High	High	High	High	High	High	High	High	High	High	High	High	High	High	High	High	High	High	High	High	High	High	High	High	High	High	High	454.3	673.2	654.1	716.1	744.5	511.2	501.1
NP_476481	Ppp2r1a	serine/threonine-protein phosphatase 2A 65 kDa regulatory subunit A alpha isoform [Rattus norvegicus]	0	361.361	69.4397	39	347	29	1	589	65.281	5.11	High	High	High	High	High	High	High	High	High	High	High	High	High	High	High	High	High	High	High	High	High	High	High	High	High	High	High	High	High	High	5911.8	5240.9	5814.8	5513.1	5157.4	5781.7	5681.9
NP_001099931	Rhoc	rho-related GTP-binding protein RhoC [Rattus norvegicus]	0	154.536	69.4301	12	171	2	1	193	21.992	6.58	High	High	High	High	High	High	High	High	High	High	High	High	High	High	High	High	High	High	High	High	High	High	High	High	High	High	High	High	High	High	82.7	60.5	65.4	63.9	71.4	77.2	75.7
XP_038957910	Gnb4	guanine nucleotide-binding protein subunit beta-4 isoform X1 [Rattus norvegicus]	0	166.546	69.4118	16	277	9	1	340	37.339	6.16	High	High	High	High	High	High	High	High	High	High	High	High	High	High	High	High	High	High	High	High	High	High	High	High	High	High	High	High	High	High	673.5	715.1	739.6	727.4	823.8	652.9	707
NP_062099	Dync1h1	cytoplasmic dynein 1 heavy chain 1 [Rattus norvegicus]	0	2272.31	69.3798	306	1709	1	1	4644	531.712	6.42	High	High	High	High	High	High	High	High	High	High	High	High	High	High	High	High	High	High	High	High	High	High	High	High	High	High	High	High	High	High	17.7	16.1	14.5	17.6	9.9	12.8	9.9
XP_038967776	Dync1h1	cytoplasmic dynein 1 heavy chain 1 isoform X1 [Rattus norvegicus]	0	2257.65	69.3733	306	1706	1	1	4643	531.584	6.42	Not Found	Not Found	Not Found	High	Not Found	Not Found	High	Not Found	Not Found	High	Not Found	Not Found	Not Found	Not Found	Not Found	High	Not Found	Not Found	High	Not Found	Not Found	High	Not Found	Not Found	High	Not Found	Not Found	High	Not Found	Not Found	43590.3	31979.3	33262.1	35564.5	35390	41308.5	40093.3
XP_006253420	Vdac3	voltage-dependent anion-selective channel protein 3 isoform X1 [Rattus norvegicus]	0	223.146	69.3662	20	433	1	1	284	30.895	8.59	High	High	High	High	High	High	High	High	High	High	High	High	High	High	High	High	High	High	High	High	High	High	High	High	High	High	High	High	High	High	438.7	317.9	314.3	352.7	436.1	436.2	461.2
NP_037320	Pygb	glycogen phosphorylase, brain form [Rattus norvegicus]	0	474.214	69.2764	64	387	51	1	843	96.676	6.76	High	High	High	High	High	High	High	High	High	High	High	High	High	High	High	High	High	High	High	High	High	High	High	High	High	High	High	High	High	High	9036	7884	8737.8	7037.6	6651.1	8416.3	8621.8
NP_112645	Vdac3	voltage-dependent anion-selective channel protein 3 [Rattus norvegicus]	0	213.948	69.258	20	392	1	1	283	30.764	8.59	High	High	Not Found	High	High	Not Found	High	High	Not Found	High	High	Not Found	High	High	Not Found	High	High	Not Found	High	High	Not Found	High	High	Not Found	High	High	Not Found	High	High	Not Found	10760.2	8038.3	7592.9	8034.4	9133.8	10087.8	10655.4
XP_017455236	Dmtn	dematin isoform X2 [Rattus norvegicus]	0	107.427	69.1906	20	84	1	1	383	43.042	8.28	Not Found	Not Found	Not Found	Not Found	High	Not Found	Not Found	High	Not Found	Not Found	High	Not Found	Not Found	High	Not Found	Not Found	High	Not Found	Not Found	High	Not Found	Not Found	High	Not Found	Not Found	High	Not Found	Not Found	High	Not Found
NP_058990	Pacsin1	protein kinase C and casein kinase substrate in neurons protein 1 [Rattus norvegicus]	0	287.129	69.161	39	329	33	1	441	50.418	5.24	High	High	High	High	High	High	High	High	High	High	High	High	High	High	High	High	High	High	High	High	High	High	High	High	High	High	High	High	High	High	9921.4	9432.1	9780.3	8302.7	8619.5	9187.5	9916.8
XP_038945728	Gnb2	guanine nucleotide-binding protein G(I)/G(S)/G(T) subunit beta-2 isoform X1 [Rattus norvegicus]	0	289.551	69.1176	19	945	8	1	340	37.307	6	High	High	High	High	High	High	High	High	High	High	High	High	High	High	High	High	High	High	High	High	High	High	High	High	High	High	High	High	High	High	2995.4	3069.5	3006.8	3147.3	3179.8	2722.2	2840.2
NP_037245	Atp1b1	sodium/potassium-transporting ATPase subunit beta-1 [Rattus norvegicus]	0	337.64	69.0789	30	553	30	1	304	35.179	8.65	High	High	High	High	High	High	High	High	High	High	High	High	High	High	High	High	High	High	High	High	High	High	High	High	High	High	High	High	High	High	12987.2	17915.3	15403.7	17834.7	16760.9	12797.8	12886
XP_038942837	Arf2	ADP-ribosylation factor 2 isoform X1 [Rattus norvegicus]	0	149.195	69.0608	10	154	1	1	181	20.733	6.58	High	High	High	High	High	High	High	High	High	High	High	High	High	High	High	High	High	High	High	High	High	High	High	High	High	High	High	High	Not Found	High
NP_001185654	Grcc10	protein C10 [Rattus norvegicus]	0	54.9127	69.0476	5	30	5	1	126	13.186	5.14	High	High	High	High	High	High	High	High	High	High	High	High	High	High	High	High	High	High	High	High	High	High	High	High	High	High	High	High	High	High	226.3	243.4	252.9	291.8	272.2	248.7	251.7
XP_006243252	Pkm	pyruvate kinase PKM isoform X2 [Rattus norvegicus]	0	589.714	69.0355	46	1065	4	1	591	64.484	7.08	High	High	High	High	High	High	High	High	High	High	High	High	High	High	High	High	High	High	High	High	High	High	High	High	High	High	High	High	High	High	25057.3	18947.5	20014.2	18104.5	18285.9	22394.1	22502.4
XP_006235356	Mapre1	microtubule-associated protein RP/EB family member 1 isoform X1 [Rattus norvegicus]	0	92.5008	69.0299	16	54	14	1	268	29.985	5.22	High	High	High	High	High	High	High	High	High	High	High	High	High	High	High	High	High	High	High	High	High	High	High	High	High	High	High	High	High	High	668.3	654.4	699.4	681.2	573.3	674.5	652.3
NP_074042	Aldh5a1	succinate-semialdehyde dehydrogenase, mitochondrial precursor [Rattus norvegicus]	0	279.231	69.0249	30	190	30	1	523	56.11	8.09	High	High	High	High	High	High	High	High	High	High	High	High	High	High	High	High	High	High	High	High	High	High	High	High	High	High	High	High	High	High	4598.9	3862.2	3848.7	3716.9	4003.8	4385.1	4884.8
NP_001025191	Prkar2b	cAMP-dependent protein kinase type II-beta regulatory subunit [Rattus norvegicus]	0	257.796	68.9904	23	204	20	1	416	46.094	4.98	High	High	High	High	High	High	High	High	High	High	High	High	High	High	High	High	High	High	High	High	High	High	High	High	High	High	High	High	High	High	2578.6	2889.1	3093.4	3048.6	3107	2549.2	2759.8
NP_942078	Ndufaf4	NADH dehydrogenase [ubiquinone] 1 alpha subcomplex assembly factor 4 [Rattus norvegicus]	0	58.6215	68.9655	11	30	11	1	174	20.146	9	High	High	High	High	High	High	High	High	High	High	High	High	High	High	High	High	High	High	High	High	High	High	High	High	High	High	High	High	High	High	504	506.1	507.2	474.2	531.5	560.8	590.2
NP_001099706	Blvrb	flavin reductase (NADPH) [Rattus norvegicus]	0	62.1768	68.932	10	35	10	1	206	22.08	6.8	High	High	High	High	High	High	High	High	High	High	High	High	High	High	High	High	High	High	High	High	High	High	High	High	High	High	High	High	High	High	737.6	528.6	583.8	551.4	470.4	637.1	654.7
NP_077065	Arf4	ADP-ribosylation factor 4 [Rattus norvegicus]	0	124.897	68.8889	9	110	3	1	180	20.384	7.14	High	High	High	High	High	High	High	High	High	High	High	High	High	High	High	High	High	High	High	High	High	High	High	High	High	High	High	High	High	High	215.6	103.4	119.6	113.5	101.7	184.3	186.7
NP_001137319	Pde2a	cGMP-dependent 3',5'-cyclic phosphodiesterase isoform PDE2A3 [Rattus norvegicus]	0	473.533	68.877	51	408	51	1	935	105.167	5.48	High	High	High	High	High	High	High	High	High	High	High	High	High	High	High	High	High	High	High	High	High	High	High	High	High	High	High	High	High	High	7302.6	7931.1	7641.4	7452.6	8040.2	6677	6969.1
NP_786937	Hsp90aa1	heat shock protein HSP 90-alpha [Rattus norvegicus]	0	499.403	68.7585	58	559	40	1	733	84.762	5.01	High	High	High	High	High	High	High	High	High	High	High	High	High	High	High	High	High	High	High	High	High	High	High	High	High	High	High	High	High	High	15343.7	11231.2	13014.7	11395.3	10770.7	14287.7	14030.6
NP_001100055	Lsm8	LSM8 homolog, U6 small nuclear RNA associated [Rattus norvegicus]	0	24.1981	68.75	5	16	5	1	96	10.396	4.48	High	High	High	High	High	High	High	High	High	High	High	High	High	High	High	High	High	High	High	High	High	High	High	High	High	High	High	High	High	High	202.9	189.4	197.8	168.3	181.7	201.7	177.5
XP_002729438	LOC100360057	60S ribosomal protein L22 [Rattus norvegicus]	0	63.2363	68.75	8	55	7	1	128	14.75	9.19	High	High	High	High	High	High	High	High	High	High	High	High	High	High	High	High	High	High	High	High	High	High	High	High	High	High	High	High	High	High	612.4	672.8	634.2	713.4	625.1	596	602.1
NP_001102913	Ndufb10	NADH dehydrogenase [ubiquinone] 1 beta subcomplex subunit 10 [Rattus norvegicus]	0	121.665	68.75	13	118	13	1	176	20.845	7.69	High	High	High	High	High	High	High	High	High	High	High	High	High	High	High	High	High	High	High	High	High	High	High	High	High	High	High	High	High	High	2561.7	2192	2005	2005.1	2167.2	2564	2810.2
XP_038957043	LOC120093065	hemoglobin subunit beta-2 [Rattus norvegicus]	0	127.703	68.7075	14	151	2	1	147	15.972	8.79	High	High	High	High	High	High	High	High	High	High	High	High	High	High	High	High	High	High	High	High	High	High	High	High	High	High	High	High	High	High	1277.1	991.3	1359.5	1042	822.4	975.2	947.2
NP_114018	Flot2	flotillin-2 isoform 1 [Rattus norvegicus]	0	278.65	68.6916	34	217	1	1	428	47.087	5.25	High	Not Found	Not Found	High	Not Found	Not Found	High	Not Found	Not Found	High	Not Found	Not Found	High	Not Found	Not Found	High	Not Found	Not Found	High	Not Found	Not Found	High	Not Found	Not Found	High	Not Found	Not Found	High	Not Found	Not Found	6.5	5.1	10	8.7	9.6	11.1	7.2
XP_008763575	Syt1	synaptotagmin-1 isoform X2 [Rattus norvegicus]	0	521.988	68.6603	38	783	1	1	418	47.057	8.28	High	High	High	High	High	High	High	High	High	High	High	High	High	High	High	High	High	High	High	High	High	High	High	High	High	High	High	High	High	High	84.3	74.2	71.3	69.4	57.2	57.9	53.6
NP_077069	Anxa4	annexin A4 [Rattus norvegicus]	0	166.542	68.652	26	102	26	1	319	35.871	5.57	High	High	High	High	High	High	High	High	High	High	High	High	High	High	High	High	High	High	High	High	High	High	High	High	High	High	High	High	High	High	2030.7	1837.4	1885.4	2215.3	2189.9	1814.5	1812.7
NP_001012213	Sfxn1	sideroflexin-1 [Rattus norvegicus]	0	171.513	68.6335	16	198	14	1	322	35.565	9.07	High	High	High	High	High	High	High	High	High	High	High	High	High	High	High	High	High	High	High	High	High	High	High	High	High	High	High	High	High	High	3746.8	3243.5	3119.9	3109.7	3327.6	3655.7	3746.7
NP_001012197	Hsp90b1	endoplasmin precursor [Rattus norvegicus]	0	497.053	68.5323	62	507	60	1	804	92.713	4.81	High	High	High	High	High	High	High	High	High	High	High	High	High	High	High	High	High	High	High	High	High	High	High	High	High	High	High	High	High	High	9913.9	11230.1	10724.9	10497.7	10714.2	9655.1	9637.8
NP_476463	Psmc4	26S proteasome regulatory subunit 6B [Rattus norvegicus]	0	134.614	68.4211	24	92	23	1	418	47.379	5.21	High	High	High	High	High	High	High	High	High	High	High	High	High	High	High	High	High	High	High	High	High	High	High	High	High	High	High	High	High	High	1281.6	774.7	827.7	846.9	849.6	1237.9	1228.5
NP_001102047	Ptpa	serine/threonine-protein phosphatase 2A activator [Rattus norvegicus]	0	98.1774	68.4211	15	73	15	1	323	36.594	6.29	High	High	High	High	High	High	High	High	High	High	High	High	High	High	High	High	High	High	High	High	High	High	High	High	High	High	High	High	High	High	1433.1	997.3	1127	930.5	851.1	1250.9	1228.4
NP_113708	Myh10	myosin-10 [Rattus norvegicus]	0	1261.06	68.3704	169	979	1	1	1976	228.857	5.54	High	High	High	High	High	High	High	High	High	High	High	High	High	High	High	High	High	High	High	High	High	High	High	High	High	High	High	High	High	High	45.6	37.8	36.4	42	36.7	34.4	34.2
NP_036630	Akr1b1	aldo-keto reductase family 1 member B1 [Rattus norvegicus]	0	119.126	68.3544	21	88	20	1	316	35.774	6.71	High	High	High	High	High	High	High	High	High	High	High	High	High	High	High	High	High	High	High	High	High	High	High	High	High	High	High	High	High	High	3405.4	2322.1	2595.9	2193.4	2116.7	2973.9	2912.3
XP_006246883	Myh10	myosin-10 isoform X2 [Rattus norvegicus]	0	1264.68	68.3025	169	978	1	1	1997	231.225	5.53	High	Not Found	High	High	Not Found	High	High	Not Found	High	High	Not Found	High	High	Not Found	High	High	Not Found	High	High	Not Found	High	High	Not Found	High	High	Not Found	High	High	Not Found	High	20549.3	20420.6	18867.4	18163.2	19141.3	17216.1	16896.6
NP_620183	Apoe	apolipoprotein E precursor [Rattus norvegicus]	0	191.998	68.2692	25	210	25	1	312	35.731	5.27	High	High	High	High	High	High	High	High	High	High	High	High	High	High	High	High	High	High	High	High	High	High	High	High	High	High	High	High	High	High	4700.2	3583.4	3646.7	3302.3	2915	3951.8	3872.5
NP_001119552	Ufm1	ubiquitin-fold modifier 1 [Rattus norvegicus]	0	30.1637	68.2353	5	14	5	1	85	9.112	9.31	High	High	High	High	High	High	High	High	High	High	High	High	High	High	High	High	High	High	High	High	High	High	High	High	High	High	High	High	High	High	190.8	150.2	165.5	161.7	150.7	179.8	174.5
NP_620266	Stip1	stress-induced-phosphoprotein 1 [Rattus norvegicus]	0	267.482	68.14	46	176	46	1	543	62.53	6.8	High	High	High	High	High	High	High	High	High	High	High	High	High	High	High	High	High	High	High	High	High	High	High	High	High	High	High	High	High	High	5075.3	4083.5	4592	3745.7	3865.3	4777.1	4749.4
XP_038945344	Dlg2	disks large homolog 2 isoform X20 [Rattus norvegicus]	0	431.45	68.1212	57	315	0	1	825	91.684	5.91	Not Found	Not Found	Not Found	Not Found	Not Found	Not Found	Not Found	Not Found	Not Found	Not Found	Not Found	Not Found	Not Found	Not Found	Not Found	Not Found	Not Found	Not Found	Not Found	Not Found	Not Found	Not Found	Not Found	Not Found	Not Found	Not Found	Not Found	Not Found	Not Found	Not Found	27.2	44.6	40.2	49.9	47.4	35	34.2
NP_072114	Tkt	transketolase [Rattus norvegicus]	0	327.983	68.0916	36	214	36	1	655	71.113	7.62	High	High	High	High	High	High	High	High	High	High	High	High	High	High	High	High	High	High	High	High	High	High	High	High	High	High	High	High	High	High	6808.3	4579.7	5212.6	4615.1	4190.2	5700.3	5769.5
NP_001102452	Cfl2	cofilin-2 [Rattus norvegicus]	0	115.379	68.0723	14	93	8	1	166	18.698	7.88	High	High	High	High	High	High	High	High	High	High	High	High	High	High	High	High	High	High	High	High	High	High	High	High	High	High	High	High	High	High	1264.8	991	1063.9	917.5	858.7	1124.7	1134.3
NP_001102314	Map6d1	MAP6 domain-containing protein 1 [Rattus norvegicus]	0	56.6785	68.0628	9	28	9	1	191	20.4	9.88	High	High	High	High	High	High	High	High	High	High	High	High	High	High	High	High	High	High	High	High	High	High	High	High	High	High	High	High	High	High	230.4	207	235.9	270.4	261.1	280.7	276
NP_001264151	Ndufa13	NADH dehydrogenase [ubiquinone] 1 alpha subcomplex subunit 13 [Rattus norvegicus]	0	124.646	68.0556	14	173	14	1	144	16.766	9.48	High	High	High	High	High	High	High	High	High	High	High	High	High	High	High	High	High	High	High	High	High	High	High	High	High	High	High	High	High	High	2517.6	2180	2058.2	2185.5	2235	2505.4	2658.9
NP_110468	Nptxr	neuronal pentraxin receptor [Rattus norvegicus]	0	210.104	68.0162	28	155	27	1	494	52.225	6.02	High	High	High	High	High	High	High	High	High	High	High	High	High	High	High	High	High	High	High	High	High	High	High	High	High	High	High	High	High	High	1774.4	2193.1	1981	2008.9	2162	1854.5	1843
XP_008768715	Camk2g	calcium/calmodulin-dependent protein kinase type II subunit gamma isoform X7 [Rattus norvegicus]	0	285.695	68	33	357	1	1	550	61.404	7.71	High	High	High	High	High	High	High	High	High	High	High	High	High	High	High	High	High	High	High	High	High	High	High	High	High	High	High	High	High	High	87.1	74.7	83	89.2	87.9	79.3	82.1
NP_001032856	Arpc5l	actin-related protein 2/3 complex subunit 5-like protein [Rattus norvegicus]	0	59.5998	67.9739	8	43	8	1	153	17	6.8	High	High	High	High	High	High	High	High	High	High	High	High	High	High	High	High	High	High	High	High	High	High	High	High	High	High	High	High	High	High	859.6	900.5	957.7	938.8	907.4	954.2	874.8
NP_062006	Syn1	synapsin-1 isoform a [Rattus norvegicus]	0	464.979	67.8977	39	674	2	1	704	73.943	9.8	High	High	High	High	High	High	High	High	High	High	High	High	High	High	High	High	High	High	High	High	High	High	High	High	High	High	High	High	High	High	8208.6	8460.9	9571.6	9272.3	9805.3	12784.6	13289.7
NP_112371	Rps10	40S ribosomal protein S10 [Rattus norvegicus]	0	68.1119	67.8788	15	67	15	1	165	18.904	10.15	High	High	High	High	High	High	High	High	High	High	High	High	High	High	High	High	High	High	High	High	High	High	High	High	High	High	High	High	High	High	1766.6	1959.6	1941.8	1628.1	1749.8	1890	1906.6
NP_001100242	Ndufa7	NADH dehydrogenase [ubiquinone] 1 alpha subcomplex subunit 7 [Rattus norvegicus]	0	81.9874	67.8571	10	107	10	1	112	12.493	10.48	High	High	High	High	High	High	High	High	High	High	High	High	High	High	High	High	High	High	High	High	High	High	High	High	High	High	High	High	High	High	2802	2415.9	2342.6	2016.1	2371.7	2963.6	3275.6
NP_071974	Mrpl23	39S ribosomal protein L23, mitochondrial [Rattus norvegicus]	0	19.9929	67.8082	5	11	5	1	146	17.04	9.58	High	High	High	High	High	High	High	High	High	High	High	High	High	High	High	High	High	High	High	High	High	High	High	High	High	High	High	High	High	High	27.5	32.7	27.7	36.6	27.9	30	25.1
XP_006231621	Arl3	ADP-ribosylation factor-like protein 3 isoform X1 [Rattus norvegicus]	0	73.2229	67.7419	11	36	11	1	186	20.853	7.24	High	High	High	High	High	High	High	High	High	High	High	High	High	High	High	High	High	High	High	High	High	High	High	High	High	High	High	High	High	High	814.8	424	484.9	397.8	347.7	743.8	724
NP_001303262	Ldhb	L-lactate dehydrogenase B chain isoform Ldhbx [Rattus norvegicus]	0	243.159	67.7419	24	288	22	1	341	37.306	6.25	High	High	High	High	High	High	High	High	High	High	High	High	High	High	High	High	High	High	High	High	High	High	High	High	High	High	High	High	High	High	8847.8	5691.7	6418	5914.2	5397.4	7191.7	7612
XP_038934425	Syt1	synaptotagmin-1 isoform X1 [Rattus norvegicus]	0	509.938	67.696	38	780	1	1	421	47.369	8.41	High	Not Found	Not Found	High	Not Found	Not Found	High	Not Found	Not Found	High	Not Found	Not Found	High	Not Found	Not Found	High	Not Found	Not Found	High	Not Found	Not Found	High	Not Found	Not Found	High	Not Found	Not Found	High	Not Found	Not Found	19607.8	19750.8	19079.5	20843.6	20293	16126.7	16964.7
NP_113880	Ykt6	synaptobrevin homolog YKT6 [Rattus norvegicus]	0	99.594	67.6768	14	78	14	1	198	22.355	6.92	High	High	High	High	High	High	High	High	High	High	High	High	High	High	High	High	High	High	High	High	High	High	High	High	High	High	High	High	High	High	1832	1843.2	1893.2	1779.3	1738.6	1766.7	1718.8
NP_001120766	Ndufb9	NADH dehydrogenase [ubiquinone] 1 beta subcomplex subunit 9 [Rattus norvegicus]	0	119.256	67.5978	13	105	13	1	179	21.878	8.07	High	High	High	High	High	High	High	High	High	High	High	High	High	High	High	High	High	High	High	High	High	High	High	High	High	High	High	High	High	High	1104.1	968.9	929.1	983.9	977.5	1107.7	1225.4
NP_001015030	Ubl3	ubiquitin-like protein 3 [Rattus norvegicus]	0	30.5594	67.5214	6	15	6	1	117	13.172	6.92	High	High	High	High	High	High	High	High	High	High	High	High	High	High	High	High	High	High	High	High	High	High	High	High	High	High	High	High	High	High	149.6	147.1	155.3	143.6	157.4	141.1	127.6
NP_001006971	Uqcrc2	cytochrome b-c1 complex subunit 2, mitochondrial precursor [Rattus norvegicus]	0	259.197	67.4779	25	327	25	1	452	48.366	9.14	High	High	High	High	High	High	High	High	High	High	High	High	High	High	High	High	High	High	High	High	High	High	High	High	High	High	High	High	High	High	8969.6	7387.8	7003.2	6884.2	7558.2	8724	9351.3
XP_342192	Ndufaf2	NADH dehydrogenase [ubiquinone] 1 alpha subcomplex assembly factor 2 isoform X1 [Rattus norvegicus]	0	50.5926	67.4699	10	30	10	1	166	19.542	8.98	High	High	High	High	High	High	High	High	High	High	High	High	High	High	High	High	High	High	High	High	High	High	High	High	High	High	High	High	High	High	573.8	491.5	475	475.4	459.6	600.1	592.2
XP_008768709	Camk2g	calcium/calmodulin-dependent protein kinase type II subunit gamma isoform X1 [Rattus norvegicus]	0	290.117	67.3469	34	362	0	1	588	65.237	7.94	Not Found	Not Found	Not Found	Not Found	Not Found	Not Found	Not Found	Not Found	Not Found	Not Found	Not Found	Not Found	Not Found	Not Found	Not Found	Not Found	Not Found	Not Found	Not Found	Not Found	Not Found	Not Found	Not Found	Not Found	Not Found	Not Found	Not Found	Not Found	Not Found	Not Found	2568.6	2562.1	2789.9	2745.8	2888.9	2703.8	2739.2
XP_006234892	Ckmt1	creatine kinase U-type, mitochondrial isoform X1 [Rattus norvegicus]	0	346.279	67.2249	29	581	28	1	418	46.932	8.32	High	High	High	High	High	High	High	High	High	High	High	High	High	High	High	High	High	High	High	High	High	High	High	High	High	High	High	High	High	High	8853.3	7833.2	7163.5	6744.3	6785.7	8784.6	9693.5
XP_038941242	Hspa4	heat shock 70 kDa protein 4 isoform X1 [Rattus norvegicus]	0	461.501	67.2229	56	336	1	1	839	93.839	5.19	High	High	High	High	High	High	High	High	High	High	High	High	High	High	High	High	High	High	High	High	High	High	High	High	High	High	High	High	High	High	22.1	32.5	30.5	6.8	28.8	17.2	20.9
XP_006248665	Comt	catechol O-methyltransferase isoform X1 [Rattus norvegicus]	0	105.594	67.1698	13	65	13	1	265	29.709	5.66	High	High	High	High	High	High	High	High	High	High	High	High	High	High	High	High	High	High	High	High	High	High	High	High	High	High	High	High	High	High	1016.7	890.5	860.8	860.8	891.3	907.5	895.3
NP_705893	Hspa4	heat shock 70 kDa protein 4 [Rattus norvegicus]	0	463.479	67.1429	56	342	1	1	840	93.997	5.21	High	High	High	High	High	High	High	High	High	High	High	High	High	High	High	High	High	High	High	High	High	High	High	High	High	High	High	High	High	High	7721.6	6117.6	7060.4	5843.2	5734.2	7170.2	7089.8
NP_001004082	Hsp90ab1	heat shock protein HSP 90-beta [Rattus norvegicus]	0	429.256	67.1271	53	519	33	1	724	83.229	5.03	High	High	High	High	High	High	High	High	High	High	High	High	High	High	High	High	High	High	High	High	High	High	High	High	High	High	High	High	High	High	6152.5	4390.8	5064.2	4544.8	4250.2	5680.5	5788.4
XP_017454573	Mapk10	mitogen-activated protein kinase 10 isoform X2 [Rattus norvegicus]	0	147.214	67.0616	26	103	11	1	422	48.442	7.69	High	High	High	High	High	High	High	High	High	High	High	High	High	High	High	High	High	High	High	High	High	High	High	High	High	High	High	High	High	High	2147.6	1832.6	1970	1915.2	1822.3	2037.5	2050.1
NP_113783	Psmc3	26S proteasome regulatory subunit 6A [Rattus norvegicus]	0	210.823	66.9683	27	124	27	1	442	49.518	5.19	High	High	High	High	High	High	High	High	High	High	High	High	High	High	High	High	High	High	High	High	High	High	High	High	High	High	High	High	High	High	2438.2	1625.3	1677.7	1652.7	1620.6	2421.6	2431
NP_073190	Rpl30	60S ribosomal protein L30 [Rattus norvegicus]	0	69.7676	66.9565	8	60	5	1	115	12.776	9.63	High	High	High	High	High	High	High	High	High	High	High	High	High	High	High	High	High	High	High	High	High	High	High	High	High	High	High	High	High	High	1086.3	1158.8	1123.3	973.8	1152.8	1026.3	1096.2
NP_001100264	Pfdn5	prefoldin subunit 5 [Rattus norvegicus]	0	49.8078	66.8831	9	28	9	1	154	17.315	6.33	High	High	High	High	High	High	High	High	High	High	High	High	High	High	High	High	High	High	High	High	High	High	High	High	High	High	High	High	High	High	708	501.8	568.4	532.9	512.7	670.2	712.3
NP_570090	Rack1	receptor of activated protein C kinase 1 [Rattus norvegicus]	0	133.058	66.877	18	110	18	1	317	35.055	7.69	High	High	High	High	High	High	High	High	High	High	High	High	High	High	High	High	High	High	High	High	High	High	High	High	High	High	High	High	High	High	2279.9	2273	2242.8	2350.8	2509.8	2345.7	2460.6
NP_071981	Ppib	peptidyl-prolyl cis-trans isomerase B precursor [Rattus norvegicus]	0	92.2635	66.8269	15	105	14	1	208	22.788	9.41	High	High	High	High	High	High	High	High	High	High	High	High	High	High	High	High	High	High	High	High	High	High	High	High	High	High	High	High	High	High	3579.4	3852.7	3669.3	3513.4	3325.3	3347.9	3418.2
NP_445818	Rab6a	ras-related protein Rab-6A [Rattus norvegicus]	0	140.106	66.8269	15	252	1	1	208	23.531	5.54	High	High	High	High	High	High	High	High	High	High	High	High	High	High	High	High	High	High	High	High	High	High	High	High	High	High	High	High	High	High	3236.8	3627.2	3618.7	3589.6	3655.3	3196.4	3194.6
XP_006229856	Rab6a	ras-related protein Rab-6A isoform X2 [Rattus norvegicus]	0	138.658	66.8269	15	251	1	1	208	23.575	5.54	High	High	High	High	High	High	High	High	High	High	High	High	High	High	High	High	High	High	High	High	High	High	High	High	High	High	High	High	High	High	56.4	80.3	75.9	86.2	76.4	63.4	58.8
NP_001011995	Tuba1c	tubulin alpha-1C chain [Rattus norvegicus]	0	401.651	66.8151	31	1825	1	1	449	49.905	5.1	High	High	High	High	High	High	High	High	High	High	High	High	High	High	High	High	High	High	High	High	High	High	High	High	High	High	High	High	High	High	91.8	59.9	81.5	108.4	97.3	205.7	97.4
XP_006251723	Vdac2	voltage-dependent anion-selective channel protein 2 isoform X1 [Rattus norvegicus]	0	208.072	66.7797	19	409	18	1	295	31.726	7.49	High	High	High	High	High	High	High	High	High	High	High	High	High	High	High	High	High	High	High	High	High	High	High	High	High	High	High	High	High	High	6674.3	5523.8	5250.1	5584.3	5918.8	6507.3	6871
NP_001104252	Syn1	synapsin-1 isoform b [Rattus norvegicus]	0	441.901	66.7665	36	659	1	1	668	69.866	9.83	Not Found	High	High	Not Found	High	High	Not Found	High	High	Not Found	High	High	Not Found	High	High	Not Found	High	High	Not Found	High	High	Not Found	High	High	Not Found	High	High	Not Found	High	High	24.6	37.1	36.6	25.2	34.6	44.9	45.7
XP_038966901	Phf24	PHD finger protein 24 isoform X1 [Rattus norvegicus]	0	136.616	66.75	22	109	3	1	400	45.066	5.76	High	High	High	High	High	High	High	High	High	High	High	High	High	High	High	High	High	High	High	High	High	High	High	High	High	High	High	High	High	High	2397.6	2076.7	2273.3	2027.2	1908.1	2140.7	2378.2
XP_006248435	Gsk3b	glycogen synthase kinase-3 beta isoform X1 [Rattus norvegicus]	0	156.581	66.7436	22	105	15	1	433	47.962	8.78	High	High	High	High	High	High	High	High	High	High	High	High	High	High	High	High	High	High	High	High	High	High	High	High	High	High	High	High	High	High	2508.9	2353.4	2321.7	2336.8	2423.8	2296.1	2395.1
NP_001094276	Fscn1	fascin [Rattus norvegicus]	0	205.302	66.7343	28	152	28	1	493	54.516	6.89	High	High	High	High	High	High	High	High	High	High	High	High	High	High	High	High	High	High	High	High	High	High	High	High	High	High	High	High	High	High	4903.3	3624.5	4148.2	3164.8	3071	4789.5	4832.7
XP_038935743	Gng7	guanine nucleotide-binding protein G(I)/G(S)/G(O) subunit gamma-7 isoform X1 [Rattus norvegicus]	0	42.9151	66.6667	6	75	5	1	69	7.65	8.51	High	High	High	High	High	High	High	High	High	High	High	High	High	High	High	High	High	High	High	High	High	High	High	High	High	High	High	High	High	High	2980.3	3022.4	2437.1	3018.7	2859.7	2558.6	2609.1
NP_001100388	Fsd1	fibronectin type III and SPRY domain-containing protein 1 [Rattus norvegicus]	0	33.3729	66.6667	5	13	5	1	123	14.108	4.68	High	High	High	High	High	High	High	High	High	High	High	High	High	High	High	High	High	High	High	High	High	High	High	High	High	High	High	High	High	High	144.4	152.4	153.2	165.6	151.8	158	150.7
NP_001007605	Rplp1	60S acidic ribosomal protein P1 [Rattus norvegicus]	0	62.9408	66.6667	4	29	4	1	114	11.491	4.32	High	High	High	High	High	High	High	High	High	High	High	High	High	High	High	High	High	High	High	High	High	High	High	High	High	High	High	High	High	High	453.6	466.4	470	494.6	504.6	464.7	524.5
NP_037149	Rab12	ras-related protein Rab-12 [Rattus norvegicus]	0	79.0325	66.6667	17	112	16	1	243	27.254	8.41	High	High	High	High	High	High	High	High	High	High	High	High	High	High	High	High	High	High	High	High	High	High	High	High	High	High	High	High	High	High	1211.9	1388.6	1416.2	1463.6	1496.8	1342.8	1303.5
NP_036770	Pygm	glycogen phosphorylase, muscle form [Rattus norvegicus]	0	368.672	66.6271	55	302	41	1	842	97.227	7.11	High	High	High	High	High	High	High	High	High	High	High	High	High	High	High	High	High	High	High	High	High	High	High	High	High	High	High	High	High	High	4239	3589.4	3991	3489.8	3176.2	3973	3919.4
XP_038946295	Glul	glutamine synthetase isoform X1 [Rattus norvegicus]	0	243.897	66.5848	26	366	26	1	407	46.456	7.14	High	High	High	High	High	High	High	High	High	High	High	High	High	High	High	High	High	High	High	High	High	High	High	High	High	High	High	High	High	High	9206.6	6521.3	6601.1	6007.7	6110.3	7573	7998.9
NP_598302	Hadhb	trifunctional enzyme subunit beta, mitochondrial precursor [Rattus norvegicus]	0	222.552	66.5263	26	148	25	1	475	51.382	9.47	High	High	High	High	High	High	High	High	High	High	High	High	High	High	High	High	High	High	High	High	High	High	High	High	High	High	High	High	High	High	3748.8	3098.6	2870.9	3196.7	3253.3	3493.9	3642.8
XP_006227856	Tppp	tubulin polymerization-promoting protein isoform X1 [Rattus norvegicus]	0	172.442	66.5138	19	169	19	1	218	23.532	9.41	High	High	High	High	High	High	High	High	High	High	High	High	High	High	High	High	High	High	High	High	High	High	High	High	High	High	High	High	High	High	3438.7	3533.2	3817.3	3383.2	3700.5	3647.9	3918.4
NP_942044	Rab15	ras-related protein Rab-15 [Rattus norvegicus]	0	79.7466	66.5094	13	135	11	1	212	24.268	5.52	High	High	High	High	High	High	High	High	High	High	High	High	High	High	High	High	High	High	High	High	High	High	High	High	High	High	High	High	High	High	840.5	845.7	850.7	835	914.9	910.4	899.9
NP_001178789	Actr3b	actin-related protein 3B [Rattus norvegicus]	0	191.294	66.5072	22	215	16	1	418	47.604	6.02	High	High	High	High	High	High	High	High	High	High	High	High	High	High	High	High	High	High	High	High	High	High	High	High	High	High	High	High	High	High	2232.2	2356.1	2404.6	2598.4	2593	2183.9	2297
XP_038958400	Rap1gds1	rap1 GTPase-GDP dissociation stimulator 1 isoform X4 [Rattus norvegicus]	0	215.342	66.4875	27	128	1	1	558	60.644	5.57	High	High	High	High	High	High	High	High	High	High	High	High	High	High	High	High	High	High	High	High	High	High	High	High	High	High	High	High	High	High	18.9	12.5	15.8	15.8	13.5	16.6	16.9
NP_067085	Acp1	low molecular weight phosphotyrosine protein phosphatase isoform A [Rattus norvegicus]	0	79.3223	66.4557	8	50	3	1	158	18.14	6.52	High	High	High	High	High	High	High	High	High	High	High	High	High	High	High	High	High	High	High	High	High	High	High	High	High	High	High	High	High	High	450.4	344.5	369.8	381.1	312.8	381.1	375.6
NP_001129034	Acp1	low molecular weight phosphotyrosine protein phosphatase isoform B [Rattus norvegicus]	0	53.1767	66.4557	6	36	1	1	158	17.899	6.32	Not Found	Not Found	High	Not Found	Not Found	High	Not Found	Not Found	High	Not Found	Not Found	High	Not Found	Not Found	High	Not Found	Not Found	High	Not Found	Not Found	High	Not Found	Not Found	High	Not Found	Not Found	High	Not Found	Not Found	High	10.1	6.6	9.9	9	10.3	12.2	7.9
NP_058941	Eef2	elongation factor 2 [Rattus norvegicus]	0	393.581	66.4336	48	321	47	1	858	95.223	6.83	High	High	High	High	High	High	High	High	High	High	High	High	High	High	High	High	High	High	High	High	High	High	High	High	High	High	High	High	High	High	9162.1	6444.5	7021.8	6802	6575	8838.2	8813
NP_446330	Cplx2	complexin-2 [Rattus norvegicus]	0	79.3025	66.4179	10	70	4	1	134	15.385	5.08	High	High	High	High	High	High	High	High	High	High	High	High	High	High	High	High	High	High	High	High	High	High	High	High	High	High	High	High	High	High	1457	1350.2	1612.7	1388.5	1337.6	1929.1	1988.3
XP_006231532	Actr1a	alpha-centractin isoform X1 [Rattus norvegicus]	0	165.641	66.4141	20	167	9	1	396	44.688	6.48	High	High	High	High	High	High	High	High	High	High	High	High	High	High	High	High	High	High	High	High	High	High	High	High	High	High	High	High	High	High	3266.1	2577.9	2671.8	2616.4	2524.9	3090.5	3252.5
XP_038947721	Ap1b1	AP-1 complex subunit beta-1 isoform X1 [Rattus norvegicus]	0	528.892	66.3866	66	416	1	1	952	104.83	5.06	High	High	High	High	High	High	High	High	High	High	High	High	High	High	High	High	High	High	High	High	High	High	High	High	High	High	High	High	High	High	45.2	62.4	54.6	69	63.9	52.7	55.2
XP_006255836	Cpne7	copine-7 isoform X1 [Rattus norvegicus]	0	279.287	66.3669	30	202	29	1	556	61.939	5.4	High	High	High	High	High	High	High	High	High	High	High	High	High	High	High	High	High	High	High	High	High	High	High	High	High	High	High	High	High	High	4122.8	4100	3678.3	3953.1	3868.1	4099.7	3977.8
NP_114002	Git1	ARF GTPase-activating protein GIT1 [Rattus norvegicus]	0	270.787	66.3636	41	182	36	1	770	85.178	6.95	High	High	High	High	High	High	High	High	High	High	High	High	High	High	High	High	High	High	High	High	High	High	High	High	High	High	High	High	High	High	3021.1	2894.3	3184.8	3117	3186.2	3354.1	3282
NP_001101618	Rab39a	ras-related protein Rab-39A [Rattus norvegicus]	0	85.9475	66.3594	13	117	11	1	217	24.905	7.94	High	High	High	High	High	High	High	High	High	High	High	High	High	High	High	High	High	High	High	High	High	High	High	High	High	High	High	High	High	High	1105	1216.4	1152.5	1113	1136.6	1023.1	1041.5
XP_006246284	Acsl6	long-chain-fatty-acid--CoA ligase 6 isoform X2 [Rattus norvegicus]	0	365.495	66.3435	46	310	2	1	722	80.896	7.01	High	High	High	High	High	High	High	High	High	High	High	High	High	High	High	High	High	High	High	High	High	High	High	High	High	High	High	High	High	High	81.4	87.5	89.3	76.2	87.9	81.3	84.7
XP_017448704	Kcnab2	voltage-gated potassium channel subunit beta-2 isoform X1 [Rattus norvegicus]	0	260.607	66.3185	27	341	1	1	383	42.778	8.98	Not Found	High	Not Found	Not Found	High	Not Found	Not Found	High	Not Found	Not Found	High	Not Found	Not Found	High	Not Found	Not Found	High	Not Found	Not Found	High	Not Found	Not Found	High	Not Found	Not Found	High	Not Found	Not Found	High	Not Found	6722.4	8247.6	8007.6	8351.8	8242.4	6850.2	6806.9
XP_006249457	Rasal1	rasGAP-activating-like protein 1 isoform X1 [Rattus norvegicus]	0	337.453	66.2921	47	243	47	1	801	89.541	6.35	High	High	High	High	High	High	High	High	High	High	High	High	High	High	High	High	High	High	High	High	High	High	High	High	High	High	High	High	High	High	6024.5	4659.1	4709.8	4561.9	5104.4	4790.9	4946.7
XP_038948913	Ppp3cb	serine/threonine-protein phosphatase 2B catalytic subunit beta isoform isoform X1 [Rattus norvegicus]	0	260.216	66.2921	26	222	16	1	534	60.237	6.1	High	High	High	High	High	High	High	High	High	High	High	High	High	High	High	High	High	High	High	High	High	High	High	High	High	High	High	High	High	High	1236.4	1222.6	1289.9	1256.2	1127.6	1236.1	1235.1
NP_036760	Prkcg	protein kinase C gamma type [Rattus norvegicus]	0	388.976	66.2841	45	398	42	1	697	78.307	7.46	High	High	High	High	High	High	High	High	High	High	High	High	High	High	High	High	High	High	High	High	High	High	High	High	High	High	High	High	High	High	11101.3	9496.2	10390.6	9856.7	10435	10342.4	10627.7
NP_001295227	Ap1b1	AP-1 complex subunit beta-1 [Rattus norvegicus]	0	528.597	66.2803	66	418	1	1	949	104.473	5.1	High	High	High	High	High	High	High	High	High	High	High	High	High	High	High	High	High	High	High	High	High	High	High	High	High	High	High	High	High	High	2591.1	2962.3	2981.7	3286.9	3121.9	2655.3	2717.2
NP_001094128	Hspa9	stress-70 protein, mitochondrial [Rattus norvegicus]	0	407.57	66.2739	51	377	50	1	679	73.699	6.16	High	High	High	High	High	High	High	High	High	High	High	High	High	High	High	High	High	High	High	High	High	High	High	High	High	High	High	High	High	High	5867.2	5744.2	5588.7	5677	6248.7	6650.6	7144.6
XP_038939325	Mff	mitochondrial fission factor isoform X21 [Rattus norvegicus]	0	110.402	66.2461	14	67	1	1	317	35.332	7.44	High	High	High	High	High	High	High	High	High	High	High	High	High	High	High	High	High	High	High	High	High	High	High	High	High	High	High	High	High	High	484.2	523.5	475.6	560	559.6	543.9	534.9
NP_001101857	Sucla2	succinyl-CoA ligase [ADP-forming] subunit beta, mitochondrial [Rattus norvegicus]	0	268.54	66.2366	33	287	33	1	465	50.274	7.69	High	High	High	High	High	High	High	High	High	High	High	High	High	High	High	High	High	High	High	High	High	High	High	High	High	High	High	High	High	High	10329.9	8513.5	8164.9	8065.3	8737.7	10794.2	11790.3
NP_001099197	Psmb5	proteasome subunit beta type-5 [Rattus norvegicus]	0	110.251	66.1597	14	74	14	1	263	28.541	7.02	High	High	High	High	High	High	High	High	High	High	High	High	High	High	High	High	High	High	High	High	High	High	High	High	High	High	High	High	High	High	1639.8	1301.4	1324.5	1230.8	1202.5	1458.2	1477.3
NP_001030094	Atad3a	ATPase family AAA domain-containing protein 3 [Rattus norvegicus]	0	206.286	66.1591	38	162	38	1	591	66.718	9.29	High	High	High	High	High	High	High	High	High	High	High	High	High	High	High	High	High	High	High	High	High	High	High	High	High	High	High	High	High	High	2547.4	2298.5	2220.9	2062.8	2306.5	2655.5	2647.8
XP_006242127	Cyb5r3	NADH-cytochrome b5 reductase 3 isoform X1 [Rattus norvegicus]	0	181.865	66.1238	18	121	18	1	307	34.843	8.38	High	High	High	High	High	High	High	High	High	High	High	High	High	High	High	High	High	High	High	High	High	High	High	High	High	High	High	High	High	High	1358.8	1219.6	1184.2	1260.5	1321	1285	1285.2
NP_001011910	Lap3	cytosol aminopeptidase [Rattus norvegicus]	0	209.384	66.0886	26	131	26	1	519	56.115	7.21	High	High	High	High	High	High	High	High	High	High	High	High	High	High	High	High	High	High	High	High	High	High	High	High	High	High	High	High	High	High	4258.2	3031.3	3073.2	2760.7	2593.3	3295.9	3388.7
XP_006238890	Ndufs5	NADH dehydrogenase [ubiquinone] iron-sulfur protein 5 isoform X1 [Rattus norvegicus]	0	59.13	66.0377	11	55	11	1	106	12.691	8.92	High	High	High	High	High	High	High	High	High	High	High	High	High	High	High	High	High	High	High	High	High	High	High	High	High	High	High	High	High	High	1915.3	1755.8	1595.8	1683	1676.3	2033.9	2047.7
NP_001013245	Cops8	COP9 signalosome complex subunit 8 [Rattus norvegicus]	0	60.9778	66.0287	7	26	7	1	209	23.221	5.2	High	High	High	High	High	High	High	High	High	High	High	High	High	High	High	High	High	High	High	High	High	High	High	High	High	High	High	High	High	High	313	256.2	270.9	288.9	234.2	290.8	297.1
NP_446273	Ralb	ras-related protein Ral-B [Rattus norvegicus]	0	172.7	66.0194	18	183	8	1	206	23.303	6.62	High	High	High	High	High	High	High	High	High	High	High	High	High	High	High	High	High	High	High	High	High	High	High	High	High	High	High	High	High	High	3015.8	2464.5	2432.8	2535.2	2546.7	2531.3	2521.7
NP_001098083	Hnrnpa2b1	heterogeneous nuclear ribonucleoproteins A2/B1 [Rattus norvegicus]	0	130.306	66.0057	24	100	21	1	353	37.407	8.95	High	High	High	High	High	High	High	High	High	High	High	High	High	High	High	High	High	High	High	High	High	High	High	High	High	High	High	High	High	High	3786	1363.2	1577.4	1356.9	1358.5	4462.6	4055.8
XP_038957321	Pc	pyruvate carboxylase, mitochondrial isoform X1 [Rattus norvegicus]	0	452.282	65.9033	53	303	53	1	1179	129.826	6.81	High	High	High	High	High	High	High	High	High	High	High	High	High	High	High	High	High	High	High	High	High	High	High	High	High	High	High	High	High	High	4847.5	4013	3939.1	4296.5	4454.1	5131	5598.3
XP_008768712	Camk2g	calcium/calmodulin-dependent protein kinase type II subunit gamma isoform X4 [Rattus norvegicus]	0	284.345	65.8407	32	362	1	1	565	62.834	7.94	High	High	High	High	High	High	High	High	High	High	High	High	High	High	High	High	High	High	High	High	High	High	High	High	High	High	High	High	High	High	36.8	47.4	47.7	51.8	56	43.5	41.4
XP_006234842	Lrrc57	leucine-rich repeat-containing protein 57 isoform X3 [Rattus norvegicus]	0	114.491	65.8363	16	73	16	1	281	31.409	9.13	High	High	High	High	High	High	High	High	High	High	High	High	High	High	High	High	High	High	High	High	High	High	High	High	High	High	High	High	High	High	1959.4	1722.8	1769.1	1629.8	1660.1	1669.6	1642.9
NP_001128306	Fahd2a	fumarylacetoacetate hydrolase domain-containing protein 2 [Rattus norvegicus]	0	116.13	65.8147	15	75	15	1	313	34.559	8.35	High	High	High	High	High	High	High	High	High	High	High	High	High	High	High	High	High	High	High	High	High	High	High	High	High	High	High	High	High	High	1572.2	1577.5	1632.3	1653.4	1631.1	1716.9	1847.8
XP_038938137	Ctnnb1	catenin beta-1 isoform X1 [Rattus norvegicus]	0	333.318	65.8131	36	292	31	1	781	85.416	5.86	High	High	High	High	High	High	High	High	High	High	High	High	High	High	High	High	High	High	High	High	High	High	High	High	High	High	High	High	High	High	4515.8	7096.4	6941.5	6614.3	5894.7	4979.1	4701.5
NP_446262	Snap29	synaptosomal-associated protein 29 [Rattus norvegicus]	0	100.383	65.7588	16	46	16	1	257	29.082	5.48	High	High	High	High	High	High	High	High	High	High	High	High	High	High	High	High	High	High	High	High	High	High	High	High	High	High	High	High	High	High	794.8	859.9	859.2	846	820.1	816.8	827.7
NP_001019914	Ugp2	UTP--glucose-1-phosphate uridylyltransferase [Rattus norvegicus]	0	207.29	65.748	27	140	27	1	508	56.988	7.61	High	High	High	High	High	High	High	High	High	High	High	High	High	High	High	High	High	High	High	High	High	High	High	High	High	High	High	High	High	High	3284.6	2758.2	2849.1	2962.2	2937.2	3419.5	3567.8
NP_997684	Tomm70	mitochondrial import receptor subunit TOM70 [Rattus norvegicus]	0	409.002	65.7377	47	339	47	1	610	67.402	7.5	High	High	High	High	High	High	High	High	High	High	High	High	High	High	High	High	High	High	High	High	High	High	High	High	High	High	High	High	High	High	8696.7	7659.6	7537.7	7124	8113.5	8898.6	9261.3
XP_006253736	Auh	methylglutaconyl-CoA hydratase, mitochondrial isoform X1 [Rattus norvegicus]	0	145.179	65.7143	19	135	19	1	315	33.32	9.42	High	High	High	High	High	High	High	High	High	High	High	High	High	High	High	High	High	High	High	High	High	High	High	High	High	High	High	High	High	High	4662.8	4774	4555.4	4687.8	4781.6	4623.8	4886.3
NP_077066	Arf6	ADP-ribosylation factor 6 [Rattus norvegicus]	0	56.5237	65.7143	7	37	7	1	175	20.069	8.95	High	High	High	High	High	High	High	High	High	High	High	High	High	High	High	High	High	High	High	High	High	High	High	High	High	High	High	High	High	High	951.7	734.5	750.9	698.8	513.9	805.3	778.5
XP_006247959	Arhgdia	rho GDP-dissociation inhibitor 1 isoform X1 [Rattus norvegicus]	0	116.17	65.6863	14	105	14	1	204	23.393	5.2	High	High	High	High	High	High	High	High	High	High	High	High	High	High	High	High	High	High	High	High	High	High	High	High	High	High	High	High	High	High	2935.9	1974.2	2249.5	1984.7	1776.7	2501.2	2587.9
XP_006248596	Eif4a2	eukaryotic initiation factor 4A-II isoform X1 [Rattus norvegicus]	0	203.345	65.6863	24	178	12	1	408	46.46	5.48	High	High	High	High	High	High	High	High	High	High	High	High	High	High	High	High	High	High	High	High	High	High	High	High	High	High	High	High	High	High	1121.3	949.9	976.1	1004.9	923.6	1108.2	1074.6
NP_599192	Atp5pb	ATP synthase F(0) complex subunit B1, mitochondrial precursor [Rattus norvegicus]	0	186.178	65.625	21	294	21	1	256	28.85	9.36	High	High	High	High	High	High	High	High	High	High	High	High	High	High	High	High	High	High	High	High	High	High	High	High	High	High	High	High	High	High	6481	5516.8	5244.6	5103.1	5531.6	6427.1	6811.8
NP_036715	Hprt1	hypoxanthine-guanine phosphoribosyltransferase [Rattus norvegicus]	0	92.6258	65.5963	12	65	11	1	218	24.462	6.54	High	High	High	High	High	High	High	High	High	High	High	High	High	High	High	High	High	High	High	High	High	High	High	High	High	High	High	High	High	High	1940.3	1256.7	1499.3	1418.4	1209.8	1761.4	1743.8
NP_113906	Rab2a	ras-related protein Rab-2A [Rattus norvegicus]	0	168.219	65.566	16	200	8	1	212	23.521	6.54	High	High	High	High	High	High	High	High	High	High	High	High	High	High	High	High	High	High	High	High	High	High	High	High	High	High	High	High	High	High	4379	5210.7	5021.6	5254.3	5526.5	4570.5	4686.3
XP_038934226	Cntn1	contactin-1 isoform X1 [Rattus norvegicus]	0	838.295	65.524	60	1265	60	1	1021	113.423	6.11	High	High	High	High	High	High	High	High	High	High	High	High	High	High	High	High	High	High	High	High	High	High	High	High	High	High	High	High	High	High	22699.8	25192.5	23595.5	23225.9	24073.6	19190.3	20278.2
XP_001053017	LOC679739	NADH dehydrogenase [ubiquinone] iron-sulfur protein 6, mitochondrial [Rattus norvegicus]	0	94.742	65.5172	9	47	9	1	116	13.032	9.22	High	High	High	High	High	High	High	High	High	High	High	High	High	High	High	High	High	High	High	High	High	High	High	High	High	High	High	High	High	High	1910.3	1622.8	1527	1527.5	1703.8	2074.2	2064.8
NP_001101868	Hapln4	hyaluronan and proteoglycan link protein 4 precursor [Rattus norvegicus]	0	171.296	65.5	21	173	20	1	400	42.702	8.85	High	High	High	High	High	High	High	High	High	High	High	High	High	High	High	High	High	High	High	High	High	High	High	High	High	High	High	High	High	High	2208.1	2964.1	2710.6	3105.1	3180.5	2333.9	2344.5
NP_942033	Psat1	phosphoserine aminotransferase [Rattus norvegicus]	0	151.038	65.4054	20	115	20	1	370	40.601	7.69	High	High	High	High	High	High	High	High	High	High	High	High	High	High	High	High	High	High	High	High	High	High	High	High	High	High	High	High	High	High	3633.6	2313.8	2658.8	2331.7	2168	2789.6	2830
XP_006246550	Snap47	synaptosomal-associated protein 47 isoform X1 [Rattus norvegicus]	0	104.621	65.3938	21	70	21	1	419	47.013	6.96	High	High	High	High	High	High	High	High	High	High	High	High	High	High	High	High	High	High	High	High	High	High	High	High	High	High	High	High	High	High	974	1043	1036	878.1	1041.4	1026	1045.9
NP_112375	Rps27a	ubiquitin-40S ribosomal protein S27a [Rattus norvegicus]	0	80.714	65.3846	11	161	3	1	156	17.939	9.64	High	High	High	High	High	High	High	High	High	High	High	High	High	High	High	High	High	High	High	High	High	High	High	High	High	High	High	High	High	High	2614.2	3125.8	2945.4	3243.5	3580.8	2866.6	2690.9
NP_062164	Car2	carbonic anhydrase 2 [Rattus norvegicus]	0	146.007	65.3846	14	96	14	1	260	29.096	7.4	High	High	High	High	High	High	High	High	High	High	High	High	High	High	High	High	High	High	High	High	High	High	High	High	High	High	High	High	High	High	2715	1914.6	2111.3	1703	1573.8	2143.5	2194.3
NP_001004072	Pdha1	pyruvate dehydrogenase E1 component subunit alpha, somatic form, mitochondrial precursor [Rattus norvegicus]	0	251.466	65.3846	33	351	33	1	390	43.188	8.19	High	High	High	High	High	High	High	High	High	High	High	High	High	High	High	High	High	High	High	High	High	High	High	High	High	High	High	High	High	High	8496.9	7074.2	6616.5	7297.9	7837.5	9122	9432.8
NP_001182405	Brk1	protein BRICK1 [Rattus norvegicus]	0	68.3309	65.3333	8	70	8	1	75	8.755	5.45	High	High	High	High	High	High	High	High	High	High	High	High	High	High	High	High	High	High	High	High	High	High	High	High	High	High	High	High	High	High	2423.2	2369	2299.3	2341.9	2325.5	2093.3	2267.7
XP_008765902	Canx	calnexin isoform X1 [Rattus norvegicus]	0	292.224	65.313	39	244	38	1	591	67.213	4.63	High	High	High	High	High	High	High	High	High	High	High	High	High	High	High	High	High	High	High	High	High	High	High	High	High	High	High	High	High	High	5390.6	5488	5037.8	4629.5	5304	4969.7	5000
NP_001032425	Aimp2	aminoacyl tRNA synthase complex-interacting multifunctional protein 2 [Rattus norvegicus]	0	77.3076	65.3125	13	37	13	1	320	35.42	8.31	High	High	High	High	High	High	High	High	High	High	High	High	High	High	High	High	High	High	High	High	High	High	High	High	High	High	High	High	High	High	552.4	446.9	449.2	460.5	545.9	673.7	663.1
NP_001094180	Alg2	alpha-1,3/1,6-mannosyltransferase ALG2 [Rattus norvegicus]	0	191.652	65.3012	26	153	26	1	415	47.288	7.97	High	High	High	High	High	High	High	High	High	High	High	High	High	High	High	High	High	High	High	High	High	High	High	High	High	High	High	High	High	High	2749.3	2888.1	2737.5	2943.9	3081.6	2606.4	2555
NP_037238	Gnai3	guanine nucleotide-binding protein G(i) subunit alpha [Rattus norvegicus]	0	193.775	65.2542	22	398	10	1	354	40.496	5.69	High	High	High	High	High	High	High	High	High	High	High	High	High	High	High	High	High	High	High	High	High	High	High	High	High	High	High	High	High	High	1164.2	1306.5	1286.9	1356.3	1285.1	1049.9	1032.4
NP_001258166	Snrpe	small nuclear ribonucleoprotein E [Rattus norvegicus]	0	33.4106	65.2174	4	13	4	1	92	10.797	9.44	High	High	High	High	High	High	High	High	High	High	High	High	High	High	High	High	High	High	High	High	High	High	High	High	High	High	High	High	High	High	159.7	79.4	75	88	88.2	144	135.8
NP_001121052	Oxct1	succinyl-CoA:3-ketoacid coenzyme A transferase 1, mitochondrial precursor [Rattus norvegicus]	0	270.5	65.1923	26	194	26	1	520	56.168	8.47	High	High	High	High	High	High	High	High	High	High	High	High	High	High	High	High	High	High	High	High	High	High	High	High	High	High	High	High	High	High	2724.1	2757.8	2700.8	2720.6	2653.1	2834.3	3217.1
NP_001128454	Mpp6	MAGUK p55 subfamily member 6 [Rattus norvegicus]	0	207.028	65.1852	36	147	33	1	540	60.896	6.18	High	High	High	High	High	High	High	High	High	High	High	High	High	High	High	High	High	High	High	High	High	High	High	High	High	High	High	High	High	High	2410.8	3077.1	3098.7	3303.3	2999.8	2471.7	2453.8
XP_006243666	LOC100365810	40S ribosomal protein S17 [Rattus norvegicus]	0	118.751	65.1852	10	72	10	1	135	15.5	9.77	High	High	High	High	High	High	High	High	High	High	High	High	High	High	High	High	High	High	High	High	High	High	High	High	High	High	High	High	High	High	1208.3	1184.4	1154.1	876.1	1034.8	1148	1220.2
NP_445771	Dynll1	dynein light chain 1, cytoplasmic [Rattus norvegicus]	0	65.5193	65.1685	7	109	4	1	89	10.359	7.4	High	High	High	High	High	High	High	High	High	High	High	High	High	High	High	High	High	High	High	High	High	High	High	High	High	High	High	High	High	High	1395	1890.8	1899.2	1776.1	1802.6	1555.7	1618.5
NP_542428	Dynll2	dynein light chain 2, cytoplasmic [Rattus norvegicus]	0	86.4044	65.1685	8	205	5	1	89	10.343	7.37	High	High	High	High	High	High	High	High	High	High	High	High	High	High	High	High	High	High	High	High	High	High	High	High	High	High	High	High	High	High	1835.6	2643.9	2680.6	3054.2	2736.8	2170.2	2345
XP_017453440	Aifm3	apoptosis-inducing factor 3 isoform X2 [Rattus norvegicus]	0	217.109	65.1591	31	131	31	1	597	65.746	8.98	High	High	High	High	High	High	High	High	High	High	High	High	High	High	High	High	High	High	High	High	High	High	High	High	High	High	High	High	High	High	2392.1	2776.9	2855.2	2916.6	2998.5	2472	2535.1
XP_038951696	Wdr37	WD repeat-containing protein 37 isoform X1 [Rattus norvegicus]	0	136.728	65.121	24	95	24	1	496	54.968	7.23	High	High	High	High	High	High	High	High	High	High	High	High	High	High	High	High	High	High	High	High	High	High	High	High	High	High	High	High	High	High	2260.2	2244.3	2355.8	2251.9	2222.2	2318.9	2241.8
XP_006246283	Acsl6	long-chain-fatty-acid--CoA ligase 6 isoform X1 [Rattus norvegicus]	0	360.639	65.097	46	305	2	1	722	80.944	7.09	High	High	High	High	High	High	High	High	High	High	High	High	High	High	High	High	High	High	High	High	High	High	High	High	High	High	High	High	High	High	7132.4	6041.7	6175.8	6417.1	6642.3	6428.1	6168.3
NP_446387	Sh3gl2	endophilin-A1 [Rattus norvegicus]	0	186.739	65.0568	25	212	19	1	352	39.874	5.39	High	High	High	High	High	High	High	High	High	High	High	High	High	High	High	High	High	High	High	High	High	High	High	High	High	High	High	High	High	High	6290	5422.7	6179.4	5296.3	4861.2	5994.7	6090.2
NP_062567	Dlg4	disks large homolog 4 [Rattus norvegicus]	0	469.032	65.0552	50	389	45	1	724	80.416	5.88	High	High	High	High	High	High	High	High	High	High	High	High	High	High	High	High	High	High	High	High	High	High	High	High	High	High	High	High	High	High	5435.2	8943	8512.9	7943.7	7791.8	6500.5	6266.2
NP_001009831	Atl1	atlastin-1 [Rattus norvegicus]	0	256.749	65.0538	35	215	33	1	558	63.335	6.1	High	High	High	High	High	High	High	High	High	High	High	High	High	High	High	High	High	High	High	High	High	High	High	High	High	High	High	High	High	High	4319.2	4251	4217.1	4569.5	4660.9	4111.5	4184.3
NP_997681	Atp5mg	ATP synthase subunit g, mitochondrial [Rattus norvegicus]	0	72.272	65.0485	6	88	6	1	103	11.453	9.58	High	High	High	High	High	High	High	High	High	High	High	High	High	High	High	High	High	High	High	High	High	High	High	High	High	High	High	High	High	High	1520.6	1256.6	1242.4	1272	1331.1	1687.9	1675.2
NP_387502	Maoa	amine oxidase [flavin-containing] A [Rattus norvegicus]	0	267.615	65.019	31	205	28	1	526	59.483	7.93	High	High	High	High	High	High	High	High	High	High	High	High	High	High	High	High	High	High	High	High	High	High	High	High	High	High	High	High	High	High	3992.4	3115.6	3062.2	3228	3403.4	3662.3	3743.5
NP_001009825	Ppp1r7	protein phosphatase 1 regulatory subunit 7 [Rattus norvegicus]	0	152.324	65	23	92	23	1	360	41.271	4.92	High	High	High	High	High	High	High	High	High	High	High	High	High	High	High	High	High	High	High	High	High	High	High	High	High	High	High	High	High	High	1854.6	1304.6	1443.3	1377.4	1265	1619.1	1619.9
XP_006257253	Apool	MICOS complex subunit MIC27 isoform X1 [Rattus norvegicus]	0	90.0057	64.9057	16	45	16	1	265	29.526	9.29	High	High	High	High	High	High	High	High	High	High	High	High	High	High	High	High	High	High	High	High	High	High	High	High	High	High	High	High	High	High	711.3	576.8	570.4	540.3	592.2	700.8	703.6
NP_001100719	Comtd1	catechol O-methyltransferase domain-containing protein 1 [Rattus norvegicus]	0	97.8096	64.8855	10	84	10	1	262	28.969	8.76	High	High	High	High	High	High	High	High	High	High	High	High	High	High	High	High	High	High	High	High	High	High	High	High	High	High	High	High	High	High	705.7	616.6	564.6	519	640.9	638.3	664.1
XP_017450231	Dctn2	dynactin subunit 2 isoform X1 [Rattus norvegicus]	0	205.517	64.8649	25	129	25	1	407	44.709	5.21	High	High	High	High	High	High	High	High	High	High	High	High	High	High	High	High	High	High	High	High	High	High	High	High	High	High	High	High	High	High	2792.2	2551.2	2626.7	2865.7	2683.4	3174.4	3300.6
NP_062137	Prkar2a	cAMP-dependent protein kinase type II-alpha regulatory subunit [Rattus norvegicus]	0	214.138	64.8379	23	171	20	1	401	45.512	4.93	High	High	High	High	High	High	High	High	High	High	High	High	High	High	High	High	High	High	High	High	High	High	High	High	High	High	High	High	High	High	2684	3277.1	3387.6	3483.6	3462.8	2740.8	2885.9
NP_001099188	Vps35	vacuolar protein sorting-associated protein 35 [Rattus norvegicus]	0	362.253	64.8241	45	264	45	1	796	91.669	5.44	High	High	High	High	High	High	High	High	High	High	High	High	High	High	High	High	High	High	High	High	High	High	High	High	High	High	High	High	High	High	3830.7	3575.3	3639.2	3794.6	3637.9	3679.8	3572.9
XP_038949608	Gng2	guanine nucleotide-binding protein G(I)/G(S)/G(O) subunit gamma-2 isoform X1 [Rattus norvegicus]	0	72.4367	64.7887	7	124	7	1	71	7.818	7.99	High	High	High	High	High	High	High	High	High	High	High	High	High	High	High	High	High	High	High	High	High	High	High	High	High	High	High	High	High	High	4156.1	5844.8	3752	4240.2	4229.7	3600.8	4059.4
XP_038935791	Pfkm	ATP-dependent 6-phosphofructokinase, muscle type isoform X1 [Rattus norvegicus]	0	417.345	64.7474	43	444	39	1	851	93.465	7.42	High	High	High	High	High	High	High	High	High	High	High	High	High	High	High	High	High	High	High	High	High	High	High	High	High	High	High	High	High	High	8651.4	7514.5	7653.5	7557.9	7960.2	7895.1	8020
NP_114455	Hsd17b12	very-long-chain 3-oxoacyl-CoA reductase [Rattus norvegicus]	0	104.887	64.7436	17	62	17	1	312	34.819	9.67	High	High	High	High	High	High	High	High	High	High	High	High	High	High	High	High	High	High	High	High	High	High	High	High	High	High	High	High	High	High	2134.8	2003	2013.1	1902.5	2065.3	1966.4	1906.8
NP_071959	Rpl27	60S ribosomal protein L27 [Rattus norvegicus]	0	49.6832	64.7059	11	59	11	1	136	15.788	10.56	High	High	High	High	High	High	High	High	High	High	High	High	High	High	High	High	High	High	High	High	High	High	High	High	High	High	High	High	High	High	2059.2	2001.7	1955.9	1941.1	2224.3	2017.6	2092.2
NP_001257912	Ppp1cc	serine/threonine-protein phosphatase PP1-gamma catalytic subunit isoform 2 [Rattus norvegicus]	0	163.596	64.6884	19	130	3	1	337	38.479	6.13	High	High	High	High	High	High	High	High	High	High	High	High	High	High	High	High	High	High	High	High	High	High	High	High	High	High	High	High	High	High	120.6	192.9	211.3	171.8	174.4	151.4	147.7
NP_116006	Rab11b	ras-related protein Rab-11B [Rattus norvegicus]	0	112.921	64.6789	15	128	15	1	218	24.473	5.94	High	High	High	High	High	High	High	High	High	High	High	High	High	High	High	High	High	High	High	High	High	High	High	High	High	High	High	High	High	High	3557.9	4775.6	4664.1	4666.7	4676.8	3831.6	3727.4
NP_001029192	Syn2	synapsin-2 isoform 1 [Rattus norvegicus]	0	512.946	64.6758	34	649	4	1	586	63.373	8.43	High	High	High	High	High	High	High	High	High	High	High	High	High	High	High	High	High	High	High	High	High	High	High	High	High	High	High	High	High	High	9706.1	8619.4	8925.8	9317.7	8592.4	10640	10644.5
NP_062230	Ezr	ezrin [Rattus norvegicus]	0	239.481	64.6758	48	216	34	1	586	69.348	6.1	High	High	High	High	High	High	High	High	High	High	High	High	High	High	High	High	High	High	High	High	High	High	High	High	High	High	High	High	High	High	7210.2	6525.6	6552.8	5466	5994.7	5685.9	5730.4
XP_017448014	Chchd3	MICOS complex subunit MIC19 isoform X1 [Rattus norvegicus]	0	109.427	64.6552	18	92	17	1	232	27.019	7.42	High	High	High	High	High	High	High	High	High	High	High	High	High	High	High	High	High	High	High	High	High	High	High	High	High	High	High	High	High	High	3903.5	3225.6	3008.6	2556.9	3213.2	3774.1	4035.7
XP_017445142	Dlg2	disks large homolog 2 isoform X16 [Rattus norvegicus]	0	412.769	64.6441	56	300	0	1	857	95.652	6.09	Not Found	Not Found	Not Found	Not Found	Not Found	Not Found	Not Found	Not Found	Not Found	Not Found	Not Found	Not Found	Not Found	Not Found	Not Found	Not Found	Not Found	Not Found	Not Found	Not Found	Not Found	Not Found	Not Found	Not Found	Not Found	Not Found	Not Found	Not Found	Not Found	Not Found	39.6	73.2	76.8	85.2	71.5	57.4	61.3
XP_006231224	Abhd17b	alpha/beta hydrolase domain-containing protein 17B isoform X1 [Rattus norvegicus]	0	91.195	64.5833	14	54	13	1	288	32.18	6.29	High	High	High	High	High	High	High	High	High	High	High	High	High	High	High	High	High	High	High	High	High	High	High	High	High	High	High	High	High	High	707	778.7	758.5	832.5	802.4	676.6	650.3
XP_573886	Yjefn3	yjeF N-terminal domain-containing protein 3 isoform X2 [Rattus norvegicus]	0	65.25	64.5418	13	55	12	1	251	27.124	6.86	High	High	High	High	High	High	High	High	High	High	High	High	High	High	High	High	High	High	High	High	High	High	High	High	High	High	High	High	High	High	829.3	741.7	748.5	690.5	747.8	928	902.3
XP_038936776	Myo5a	unconventional myosin-Va isoform X3 [Rattus norvegicus]	0	853.861	64.5283	130	642	117	1	1855	215.125	8.47	High	High	High	High	High	High	High	High	High	High	High	High	High	High	High	High	High	High	High	High	High	High	High	High	High	High	High	High	High	High	15463.9	16009	15796.3	16181.7	17795.8	14242.7	14445.8
NP_445762	Homer3	homer protein homolog 3 [Rattus norvegicus]	0	97.27	64.5251	21	72	20	1	358	39.867	5.36	High	High	High	High	High	High	High	High	High	High	High	High	High	High	High	High	High	High	High	High	High	High	High	High	High	High	High	High	High	High	910.7	1379.7	1281.2	1289	1194.9	1011.1	950.4
NP_036702	Glud1	glutamate dehydrogenase 1, mitochondrial precursor [Rattus norvegicus]	0	450.93	64.5161	35	514	35	1	558	61.377	8	High	High	High	High	High	High	High	High	High	High	High	High	High	High	High	High	High	High	High	High	High	High	High	High	High	High	High	High	High	High	15204.7	9602.3	10160.6	10568.2	11192.9	12261.7	13284.1
NP_077374	Aco2	aconitate hydratase, mitochondrial precursor [Rattus norvegicus]	0	519.761	64.4872	55	525	55	1	780	85.38	7.83	High	High	High	High	High	High	High	High	High	High	High	High	High	High	High	High	High	High	High	High	High	High	High	High	High	High	High	High	High	High	12345.4	11926.6	11803.8	11109.3	10861.9	13165.8	13781
XP_216543	Pithd1	PITH domain-containing protein 1 [Rattus norvegicus]	0	85.0167	64.455	13	68	12	1	211	24.177	5.74	High	High	High	High	High	High	High	High	High	High	High	High	High	High	High	High	High	High	High	High	High	High	High	High	High	High	High	High	High	High	1131.5	874.8	940.5	900.4	813.6	1127.7	1057.5
NP_113897	Rps12	40S ribosomal protein S12 [Rattus norvegicus]	0	49.8455	64.3939	10	32	10	1	132	14.505	7.21	High	High	High	High	High	High	High	High	High	High	High	High	High	High	High	High	High	High	High	High	High	High	High	High	High	High	High	High	High	High	921.8	889	878.2	879.1	941.5	893.6	990
NP_001162617	Rps16	40S ribosomal protein S16 [Rattus norvegicus]	0	53.3361	64.3836	12	73	12	1	146	16.435	10.21	High	High	High	High	High	High	High	High	High	High	High	High	High	High	High	High	High	High	High	High	High	High	High	High	High	High	High	High	High	High	2605.3	2689.8	2618.6	2603.7	2739.1	2612.8	2634.9
NP_001034117	Actr1b	beta-centractin [Rattus norvegicus]	0	169.848	64.3617	19	144	9	1	376	42.255	6.4	High	High	High	High	High	High	High	High	High	High	High	High	High	High	High	High	High	High	High	High	High	High	High	High	High	High	High	High	High	High	674.1	542.3	564.5	442.2	489.5	647	667.5
NP_446216	Rgs14	regulator of G-protein signaling 14 [Rattus norvegicus]	0	179.965	64.3382	24	96	24	1	544	59.455	7.46	High	High	High	High	High	High	High	High	High	High	High	High	High	High	High	High	High	High	High	High	High	High	High	High	High	High	High	High	High	High	774.9	944.3	978.6	992.4	1036.5	896.5	889.2
XP_006248559	Opa1	dynamin-like 120 kDa protein, mitochondrial isoform X1 [Rattus norvegicus]	0	545.256	64.335	70	403	70	1	1015	117.377	7.33	High	High	High	High	High	High	High	High	High	High	High	High	High	High	High	High	High	High	High	High	High	High	High	High	High	High	High	High	High	High	8287.3	6997.6	6619.2	6607.2	7120.5	7900.6	8289.6
NP_001002851	Nenf	neudesin precursor [Rattus norvegicus]	0	45.4652	64.3275	8	27	8	1	171	18.98	5.44	High	High	High	High	High	High	High	High	High	High	High	High	High	High	High	High	High	High	High	High	High	High	High	High	High	High	High	High	High	High	563.9	698.3	591.6	559.4	514.1	552.9	586.4
XP_006253218	Enpp6	glycerophosphocholine cholinephosphodiesterase ENPP6 isoform X1 [Rattus norvegicus]	0	203.16	64.3182	24	158	24	1	440	50.668	6.95	High	High	High	High	High	High	High	High	High	High	High	High	High	High	High	High	High	High	High	High	High	High	High	High	High	High	High	High	High	High	4948.4	2601.5	2757.8	2856.3	3187.7	3280.8	3272.8
XP_038936735	Ncam1	neural cell adhesion molecule 1 isoform X2 [Rattus norvegicus]	0	681.157	64.3172	67	1238	2	1	1135	121.522	4.83	High	High	High	High	High	High	High	High	High	High	High	High	High	High	High	High	High	High	High	High	High	High	High	High	High	High	High	High	High	High	27.1	29.4	35.3	34.3	41.1	30.5	25.8
XP_038936736	Ncam1	neural cell adhesion molecule 1 isoform X4 [Rattus norvegicus]	0	668.322	64.2857	67	1235	0	1	1134	121.493	4.84	Not Found	Not Found	Not Found	Not Found	Not Found	Not Found	Not Found	Not Found	Not Found	Not Found	Not Found	Not Found	Not Found	Not Found	Not Found	Not Found	Not Found	Not Found	Not Found	Not Found	Not Found	Not Found	Not Found	Not Found	Not Found	Not Found	Not Found	Not Found	Not Found	Not Found	929.2	1090.7	1001.9	1163.3	1050.1	818.5	839.6
NP_001100171	Pin1	peptidyl-prolyl cis-trans isomerase NIMA-interacting 1 [Rattus norvegicus]	0	48.8243	64.2424	7	34	7	1	165	18.321	8.82	High	High	High	High	High	High	High	High	High	High	High	High	High	High	High	High	High	High	High	High	High	High	High	High	High	High	High	High	High	High	524.8	519.2	543.4	559.7	433.4	501.1	507.6
XP_006243048	Ncam1	neural cell adhesion molecule 1 isoform X3 [Rattus norvegicus]	0	659.834	64.141	67	1224	0	1	1135	121.621	4.86	Not Found	Not Found	Not Found	Not Found	Not Found	Not Found	Not Found	Not Found	Not Found	Not Found	Not Found	Not Found	Not Found	Not Found	Not Found	Not Found	Not Found	Not Found	Not Found	Not Found	Not Found	Not Found	Not Found	Not Found	Not Found	Not Found	Not Found	Not Found	Not Found	Not Found	16254.7	19336.3	19074.2	18556.9	19446.1	15451.2	15459.9
NP_001093985	Slc25a46	solute carrier family 25 member 46 [Rattus norvegicus]	0	109.981	64.1148	18	77	18	1	418	46.181	7.81	High	High	High	High	High	High	High	High	High	High	High	High	High	High	High	High	High	High	High	High	High	High	High	High	High	High	High	High	High	High	1157.2	1000.7	981	944.5	1047.8	1100.8	1124
NP_112326	Ndufv2	NADH dehydrogenase [ubiquinone] flavoprotein 2, mitochondrial precursor [Rattus norvegicus]	0	108.461	64.1129	11	174	11	1	248	27.361	6.68	High	High	High	High	High	High	High	High	High	High	High	High	High	High	High	High	High	High	High	High	High	High	High	High	High	High	High	High	High	High	1821.3	1622.1	1513.7	1688.3	1625.8	1869.1	1891.2
NP_001008218	Psma7	proteasome subunit alpha type-7 [Rattus norvegicus]	0	110.876	64.1129	14	68	14	1	248	27.839	8.46	High	High	High	High	High	High	High	High	High	High	High	High	High	High	High	High	High	High	High	High	High	High	High	High	High	High	High	High	High	High	1448.1	1096.2	1181.4	1176.7	1134.1	1348.7	1337.8
NP_112270	Ap2a2	AP-2 complex subunit alpha-2 [Rattus norvegicus]	0	564.416	64.1108	58	723	1	1	939	104.108	6.83	High	High	High	High	High	High	High	High	High	High	High	High	High	High	High	High	High	High	High	High	High	High	High	High	High	High	High	High	High	High	92.6	102	93.7	119	118.3	129.8	101.1
XP_008758232	Ap2a2	AP-2 complex subunit alpha-2 isoform X1 [Rattus norvegicus]	0	564.156	64.0725	58	723	1	1	938	103.979	6.93	High	High	High	High	High	High	High	High	High	High	High	High	High	High	High	High	High	High	High	High	High	High	High	High	High	High	High	High	High	High	9379.6	11148.9	10840.4	11673.7	11784.5	9411.5	9365.5
NP_112307	Itpka	inositol-trisphosphate 3-kinase A [Rattus norvegicus]	0	177.017	64.0523	24	112	24	1	459	50.839	7.74	High	High	High	High	High	High	High	High	High	High	High	High	High	High	High	High	High	High	High	High	High	High	High	High	High	High	High	High	High	High	1543.7	1951.9	1952.2	1893.6	1629.2	1891.7	1873.9
NP_001009480	Uqcrh	cytochrome b-c1 complex subunit 6, mitochondrial [Rattus norvegicus]	0	33.6938	64.0449	5	32	5	1	89	10.417	4.97	High	High	High	High	High	High	High	High	High	High	High	High	High	High	High	High	High	High	High	High	High	High	High	High	High	High	High	High	High	High	685	558.5	589	272.7	440.4	671	694.9
XP_006256409	Phyhipl	phytanoyl-CoA hydroxylase-interacting protein-like isoform X1 [Rattus norvegicus]	0	116.915	64	24	74	21	1	375	42.385	6.58	High	High	High	High	High	High	High	High	High	High	High	High	High	High	High	High	High	High	High	High	High	High	High	High	High	High	High	High	High	High	2016.8	1579.7	1802.1	1632.4	1428.6	2022.1	1979.1
NP_058701	Fh	fumarate hydratase, mitochondrial precursor [Rattus norvegicus]	0	259.208	63.9053	24	237	24	1	507	54.43	8.73	High	High	High	High	High	High	High	High	High	High	High	High	High	High	High	High	High	High	High	High	High	High	High	High	High	High	High	High	High	High	4954.1	4265.3	4280.2	3944.3	4405.3	5031.6	5337.3
XP_006231127	Syt7	synaptotagmin-7 isoform X1 [Rattus norvegicus]	0	275.743	63.901	37	183	5	1	687	75.769	9.47	High	High	High	High	High	High	High	High	High	High	High	High	High	High	High	High	High	High	High	High	High	High	High	High	High	High	High	High	High	High	2675.9	3278.8	3486.8	3627.7	3737.2	2644.4	2527.5
NP_476464	Psmc1	26S proteasome regulatory subunit 4 [Rattus norvegicus]	0	140.364	63.8636	24	119	22	1	440	49.154	6.21	High	High	High	High	High	High	High	High	High	High	High	High	High	High	High	High	High	High	High	High	High	High	High	High	High	High	High	High	High	High	2525.1	1672.6	1792	1749.9	1753.7	2460.4	2548.5
NP_446413	Erp29	endoplasmic reticulum resident protein 29 precursor [Rattus norvegicus]	0	124.105	63.8462	15	107	15	1	260	28.557	6.62	High	High	High	High	High	High	High	High	High	High	High	High	High	High	High	High	High	High	High	High	High	High	High	High	High	High	High	High	High	High	2297.4	2870.1	2701.7	2471.4	2454.5	2244.4	2354.8
XP_017450950	Ncam1	neural cell adhesion molecule 1 isoform X8 [Rattus norvegicus]	0	680.551	63.807	66	1228	2	1	1119	119.765	4.82	High	High	High	High	High	High	High	High	High	High	High	High	High	High	High	High	High	High	High	High	High	High	High	High	High	High	High	High	High	High	1351	1423.5	1490.3	1301.4	1505.2	1285.2	1294.5
NP_001009268	Actr2	actin-related protein 2 [Rattus norvegicus]	0	227.496	63.7056	24	231	23	1	394	44.705	6.74	High	High	High	High	High	High	High	High	High	High	High	High	High	High	High	High	High	High	High	High	High	High	High	High	High	High	High	High	High	High	4319.5	4683.3	3895.2	3775.2	3945.6	4143.1	4257.4
XP_038947771	Septin11	septin-11 isoform X1 [Rattus norvegicus]	0	252.801	63.6574	34	278	1	1	432	49.75	6.68	High	High	High	High	High	High	High	High	High	High	High	High	High	High	High	High	High	High	High	High	High	High	High	High	High	High	High	High	High	High	31.5	31.9	32.8	35.9	35.5	36.2	35.2
NP_001186107	Apoo	MICOS complex subunit MIC26 [Rattus norvegicus]	0	78.7897	63.6364	8	54	8	1	198	22.615	9.23	High	High	High	High	High	High	High	High	High	High	High	High	High	High	High	High	High	High	High	High	High	High	High	High	High	High	High	High	High	High	1023.2	782	761.6	789.3	747.7	1017	949
NP_001009180	Capza2	F-actin-capping protein subunit alpha-2 [Rattus norvegicus]	0	118.796	63.6364	14	124	10	1	286	32.947	5.85	High	High	High	High	High	High	High	High	High	High	High	High	High	High	High	High	High	High	High	High	High	High	High	High	High	High	High	High	High	High	2287.2	2492.2	2556.6	2642.4	2536	2421.2	2402.1
NP_058977	Psma4	proteasome subunit alpha type-4 [Rattus norvegicus]	0	71.2328	63.6015	13	54	13	1	261	29.479	7.72	High	High	High	High	High	High	High	High	High	High	High	High	High	High	High	High	High	High	High	High	High	High	High	High	High	High	High	High	High	High	2619.4	1953.5	2011.7	2109.3	1946.4	2283	2309
NP_036621	Acaa1a	3-ketoacyl-CoA thiolase A, peroxisomal [Rattus norvegicus]	0	174.509	63.5945	19	101	19	1	434	44.756	8.05	High	High	High	High	High	High	High	High	High	High	High	High	High	High	High	High	High	High	High	High	High	High	High	High	High	High	High	High	High	High	689.3	1114.2	1001.2	685.7	1022.8	634.5	710.8
XP_038947772	Septin11	septin-11 isoform X2 [Rattus norvegicus]	0	251.947	63.5731	34	278	1	1	431	49.663	6.68	High	High	High	High	High	High	High	High	High	High	High	High	High	High	High	High	High	High	High	High	High	High	High	High	High	High	High	High	High	High	4191.8	6678.1	6936.5	7329.2	7324.2	5103.7	5496.1
NP_077044	Dctn1	dynactin subunit 1 [Rattus norvegicus]	0	470.681	63.5441	65	307	65	1	1281	141.856	5.9	High	High	High	High	High	High	High	High	High	High	High	High	High	High	High	High	High	High	High	High	High	High	High	High	High	High	High	High	High	High	6084.9	4922.3	5135.2	5209.2	5215.9	5871.2	5922
XP_006240664	Bag5	BAG family molecular chaperone regulator 5 isoform X1 [Rattus norvegicus]	0	168.404	63.5347	20	83	20	1	447	50.999	6.16	High	High	High	High	High	High	High	High	High	High	High	High	High	High	High	High	High	High	High	High	High	High	High	High	High	High	High	High	High	High	898.9	921.3	954.2	981	1023	836.6	854
XP_006245889	Hmox2	heme oxygenase 2 isoform X1 [Rattus norvegicus]	0	165.539	63.4921	18	97	17	1	315	35.74	5.49	High	High	High	High	High	High	High	High	High	High	High	High	High	High	High	High	High	High	High	High	High	High	High	High	High	High	High	High	High	High	1165.6	1152.9	1126.4	1252.8	1298.3	1131.6	1095.7
XP_017449631	Sptb	spectrin beta chain, erythrocytic isoform X1 [Rattus norvegicus]	0	778.575	63.4607	122	525	109	1	2329	267.859	5.45	High	High	High	High	High	High	High	High	High	High	High	High	High	High	High	High	High	High	High	High	High	High	High	High	High	High	High	High	High	High	4220.3	6381.3	6550.6	6922.9	6162.7	5091.7	4728.9
XP_017455235	Dmtn	dematin isoform X1 [Rattus norvegicus]	0	117.981	63.4568	21	94	2	1	405	45.467	8.41	High	High	High	High	High	High	High	High	High	High	High	High	High	High	High	High	High	High	High	High	High	High	High	High	High	High	High	High	High	High	678.7	931	1027.9	1079.5	1029.8	809.8	804.1
NP_037215	Hspa5	endoplasmic reticulum chaperone BiP precursor [Rattus norvegicus]	0	426.015	63.4557	48	497	45	1	654	72.302	5.16	High	High	High	High	High	High	High	High	High	High	High	High	High	High	High	High	High	High	High	High	High	High	High	High	High	High	High	High	High	High	8248.1	9689.8	9326.9	9322.8	10085.2	8489.5	8307.1
XP_006228751	Actn4	alpha-actinin-4 isoform X3 [Rattus norvegicus]	0	366.989	63.3554	52	335	31	1	906	104.322	5.5	High	High	High	High	High	High	High	High	High	High	High	High	High	High	High	High	High	High	High	High	High	High	High	High	High	High	High	High	High	High	1878.4	2279.9	2430.9	2290.3	2119.8	2163.5	2084.3
NP_001100922	Pdcd6	programmed cell death protein 6 [Rattus norvegicus]	0	58.4858	63.3508	12	51	1	1	191	21.891	5.64	High	High	High	High	High	High	High	High	High	High	High	High	High	High	High	High	High	High	High	High	High	High	High	High	High	High	High	High	High	High	231.4	262.6	258.5	282.2	261.2	238	226.7
NP_942037	Etfdh	electron transfer flavoprotein-ubiquinone oxidoreductase, mitochondrial precursor [Rattus norvegicus]	0	227.908	63.3117	34	147	34	1	616	68.121	7.56	High	High	High	High	High	High	High	High	High	High	High	High	High	High	High	High	High	High	High	High	High	High	High	High	High	High	High	High	High	High	3901	2728.6	2629.5	2773.8	2971.8	3491.6	3584.8
NP_001011901	Hsph1	heat shock protein 105 kDa [Rattus norvegicus]	0	380.35	63.2867	50	264	47	1	858	96.357	5.55	High	High	High	High	High	High	High	High	High	High	High	High	High	High	High	High	High	High	High	High	High	High	High	High	High	High	High	High	High	High	4564.5	3596.1	4018.2	3591.6	3569.5	4319.3	4272.3
NP_001178530	Spcs2	signal peptidase complex subunit 2 [Rattus norvegicus]	0	66.6062	63.2743	16	55	16	1	226	24.958	8.57	High	High	High	High	High	High	High	High	High	High	High	High	High	High	High	High	High	High	High	High	High	High	High	High	High	High	High	High	High	High	1408.1	1457.7	1386.3	1360.9	1451.4	1331	1323.9
NP_062043	Cbr1	carbonyl reductase [NADPH] 1 [Rattus norvegicus]	0	84.0776	63.1769	14	61	1	1	277	30.559	8.06	High	High	High	High	High	High	High	High	High	High	High	High	High	High	High	High	High	High	High	High	High	High	High	High	High	High	High	High	High	High	63	58.8	51.4	53.2	47.8	56.7	57.7
NP_001026816	Stoml2	stomatin-like protein 2, mitochondrial [Rattus norvegicus]	0	153.954	63.1728	18	89	18	1	353	38.39	8.63	High	High	High	High	High	High	High	High	High	High	High	High	High	High	High	High	High	High	High	High	High	High	High	High	High	High	High	High	High	High	809.6	669.2	685.6	702.4	766.3	812.2	810
XP_038942872	Pafah1b1	platelet-activating factor acetylhydrolase IB subunit alpha isoform X1 [Rattus norvegicus]	0	130.923	63.1707	23	109	22	1	410	46.64	7.37	High	High	High	High	High	High	High	High	High	High	High	High	High	High	High	High	High	High	High	High	High	High	High	High	High	High	High	High	High	High	3667.1	2619.9	2970.4	2864.5	2707.2	3239.9	3272
XP_006232635	Tpm3	tropomyosin alpha-3 chain isoform X6 [Rattus norvegicus]	0	201.432	63.1579	34	182	4	1	285	32.974	4.72	High	High	High	High	High	High	High	High	High	High	High	High	High	High	High	High	High	High	High	High	High	High	High	High	High	High	High	High	High	High	118.1	146.7	138.4	159.4	132.8	120.9	130
NP_071633	Ddah1	N(G),N(G)-dimethylarginine dimethylaminohydrolase 1 [Rattus norvegicus]	0	94.2174	63.1579	12	57	11	1	285	31.406	6.13	High	High	High	High	High	High	High	High	High	High	High	High	High	High	High	High	High	High	High	High	High	High	High	High	High	High	High	High	High	High	686.7	601.8	683.4	619.4	560.8	635.6	652.3
XP_038964132	Ndufs8	NADH dehydrogenase [ubiquinone] iron-sulfur protein 8, mitochondrial isoform X1 [Rattus norvegicus]	0	89.2729	63.1356	14	116	14	1	236	26.454	6.54	High	High	High	High	High	High	High	High	High	High	High	High	High	High	High	High	High	High	High	High	High	High	High	High	High	High	High	High	High	High	3652.1	3160.6	2911.4	3057.6	3022.9	3507.4	3846.2
XP_006245266	Mff	mitochondrial fission factor isoform X12 [Rattus norvegicus]	0	99.4196	63.0996	12	61	1	1	271	30.744	6.33	High	Not Found	Not Found	High	Not Found	Not Found	High	Not Found	Not Found	High	Not Found	Not Found	High	Not Found	Not Found	High	Not Found	Not Found	High	Not Found	Not Found	High	Not Found	Not Found	High	Not Found	Not Found	High	Not Found	Not Found	16.7	19.8	20.1	22.9	24.6	24.9	23.4
NP_058862	Stmn1	stathmin [Rattus norvegicus]	0	79.1399	63.0872	14	75	8	1	149	17.278	5.97	High	High	High	High	High	High	High	High	High	High	High	High	High	High	High	High	High	High	High	High	High	High	High	High	High	High	High	High	High	High	2414.9	1933.4	2241.5	1412	1564	2320.6	2595.6
XP_038938891	Septin2	septin-2 isoform X1 [Rattus norvegicus]	0	192.906	63.0491	17	154	16	1	387	44.597	7.18	High	High	High	High	High	High	High	High	High	High	High	High	High	High	High	High	High	High	High	High	High	High	High	High	High	High	High	High	High	High	1704	2797.6	2658.8	2917.3	3002.2	2107	2313.5
NP_665726	Cox5a	cytochrome c oxidase subunit 5A, mitochondrial precursor [Rattus norvegicus]	0	135.623	63.0137	11	208	4	1	146	16.119	6.54	High	High	High	High	High	High	High	High	High	High	High	High	High	High	High	High	High	High	High	High	High	High	High	High	High	High	High	High	High	High	5246.3	4485.2	4185.1	4670.2	4600.7	5139	5716.9
XP_006231130	Syt7	synaptotagmin-7 isoform X3 [Rattus norvegicus]	0	255.302	63.0115	33	169	1	1	611	68.293	9.35	High	High	Not Found	High	High	Not Found	High	High	Not Found	High	High	Not Found	High	High	Not Found	High	High	Not Found	High	High	Not Found	High	High	Not Found	High	High	Not Found	High	High	Not Found	18.1	18.3	20.2	26	25.5	16.9	16.5
NP_997671	Pfdn6	prefoldin subunit 6 [Rattus norvegicus]	0	41.1736	62.9921	9	23	9	1	127	14.489	8.88	High	High	High	High	High	High	High	High	High	High	High	High	High	High	High	High	High	High	High	High	High	High	High	High	High	High	High	High	High	High	551.4	386.3	408.7	351.9	355	494.3	518.6
NP_058746	Sod1	superoxide dismutase [Cu-Zn] [Rattus norvegicus]	0	68.2839	62.987	11	84	11	1	154	15.902	6.35	High	High	High	High	High	High	High	High	High	High	High	High	High	High	High	High	High	High	High	High	High	High	High	High	High	High	High	High	High	High	2554.1	1956.6	2047.7	1625	1524.3	2155.2	2272.7
NP_113764	Por	NADPH--cytochrome P450 reductase [Rattus norvegicus]	0	280.085	62.9794	38	230	38	1	678	76.914	5.48	High	High	High	High	High	High	High	High	High	High	High	High	High	High	High	High	High	High	High	High	High	High	High	High	High	High	High	High	High	High	4139.9	4156.4	4040.5	4164.6	4537.4	3804.2	3753.5
XP_006227846	Pdcd6	programmed cell death protein 6 isoform X1 [Rattus norvegicus]	0	56.931	62.963	12	51	1	1	189	21.687	5.64	High	High	High	High	High	High	High	High	High	High	High	High	High	High	High	High	High	High	High	High	High	High	High	High	High	High	High	High	High	High	1211.1	1242.6	1208.9	1266.1	1232.9	1122	1110.9
NP_620238	Atp5po	ATP synthase subunit O, mitochondrial precursor [Rattus norvegicus]	0	160.862	62.9108	14	243	14	1	213	23.383	10.02	High	High	High	High	High	High	High	High	High	High	High	High	High	High	High	High	High	High	High	High	High	High	High	High	High	High	High	High	High	High	8925.6	7347	6858.7	6620.8	7169.4	8933.3	8981.8
XP_006239234	Capzb	F-actin-capping protein subunit beta isoform X3 [Rattus norvegicus]	0	186.658	62.8834	25	215	5	1	326	36.605	5.8	High	High	High	High	High	High	High	High	High	High	High	High	High	High	High	High	High	High	High	High	High	High	High	High	High	High	High	High	High	High	3590.6	4080.6	4179.9	4377.4	4293.9	4096.6	3919.2
XP_008759674	Camk2d	calcium/calmodulin-dependent protein kinase type II subunit delta isoform X2 [Rattus norvegicus]	0	231.12	62.8518	28	515	2	1	533	60.044	7.27	High	High	High	High	High	High	High	High	High	High	High	High	High	High	High	High	High	High	High	High	High	High	High	High	High	High	High	High	High	High	1524.7	1393.9	1573	1686	1499.5	1599.2	1684
NP_058999	Kcnab1	voltage-gated potassium channel subunit beta-1 [Rattus norvegicus]	0	142.924	62.8429	19	106	15	1	401	44.681	9.32	High	High	High	High	High	High	High	High	High	High	High	High	High	High	High	High	High	High	High	High	High	High	High	High	High	High	High	High	High	High	600	669.9	708	717.9	721.3	614.5	595.5
NP_001100915	Hspa12a	heat shock 70 kDa protein 12A [Rattus norvegicus]	0	373.311	62.8148	44	297	1	1	675	74.783	6.61	High	High	High	High	High	High	High	High	High	High	High	High	High	High	High	High	High	High	High	High	High	High	High	High	High	High	High	High	High	High	164.5	171.9	181.7	179	162.5	238	242
NP_695229	Rab8b	ras-related protein Rab-8B [Rattus norvegicus]	0	92.4412	62.8019	14	181	2	1	207	23.588	9.07	High	High	High	High	High	High	High	High	High	High	High	High	High	High	High	High	High	High	High	High	High	High	High	High	High	High	High	High	High	High	561.2	639.7	592.7	551	640.8	631.1	610.6
NP_001108507	Eif3i	eukaryotic translation initiation factor 3 subunit I [Rattus norvegicus]	0	73.9231	62.7692	14	54	14	1	325	36.438	5.64	High	High	High	High	High	High	High	High	High	High	High	High	High	High	High	High	High	High	High	High	High	High	High	High	High	High	High	High	High	High	769.9	551.6	527.7	597.8	652.4	785.2	833.2
NP_058771	Acat1	acetyl-CoA acetyltransferase, mitochondrial precursor [Rattus norvegicus]	0	290.564	62.7358	34	279	34	1	424	44.666	8.76	High	High	High	High	High	High	High	High	High	High	High	High	High	High	High	High	High	High	High	High	High	High	High	High	High	High	High	High	High	High	5922.1	6381.6	5908.1	6191.4	6646	6145.8	6708.5
NP_942025	Psmd6	26S proteasome non-ATPase regulatory subunit 6 [Rattus norvegicus]	0	130.776	62.7249	22	98	22	1	389	45.569	5.52	High	High	High	High	High	High	High	High	High	High	High	High	High	High	High	High	High	High	High	High	High	High	High	High	High	High	High	High	High	High	1268.7	969	997.8	1010.7	966.2	1279.2	1228.9
NP_077368	Hsd17b4	peroxisomal multifunctional enzyme type 2 [Rattus norvegicus]	0	259.67	62.7211	36	175	36	1	735	79.378	8.57	High	High	High	High	High	High	High	High	High	High	High	High	High	High	High	High	High	High	High	High	High	High	High	High	High	High	High	High	High	High	3453.2	3737	3547.5	3896.2	4097.3	3117.1	3133.4
NP_001012177	Mccc2	methylcrotonoyl-CoA carboxylase beta chain, mitochondrial [Rattus norvegicus]	0	234.927	62.6998	27	122	27	1	563	61.478	8.31	High	High	High	High	High	High	High	High	High	High	High	High	High	High	High	High	High	High	High	High	High	High	High	High	High	High	High	High	High	High	1732.3	1556.8	1594.5	1611	1579.9	1824.6	1858.7
NP_077077	Begain	brain-enriched guanylate kinase-associated protein isoform 2 [Rattus norvegicus]	0	164.893	62.6841	34	110	2	1	611	66.952	6.25	High	High	High	High	High	High	High	High	High	High	High	High	High	High	High	High	High	High	High	High	High	High	High	High	High	High	High	High	High	High	1510.2	2285.6	2151.1	2070.6	2030.7	1821.1	1738.6
NP_076465	Wdr7	WD repeat-containing protein 7 [Rattus norvegicus]	0	624.023	62.6344	74	468	74	1	1488	163.086	7.02	High	High	High	High	High	High	High	High	High	High	High	High	High	High	High	High	High	High	High	High	High	High	High	High	High	High	High	High	High	High	7773.8	6142.8	6224	6405.3	7318.4	7617.3	7575.8
NP_942071	Hbb-b1	hemoglobin, beta adult major chain [Rattus norvegicus]	0	93.7746	62.585	10	126	6	1	147	16.012	8.19	High	High	High	High	High	High	High	High	High	High	High	High	High	High	High	High	High	High	High	High	High	High	High	High	High	High	High	High	High	High	2437.9	1498	2160	1626.5	1255	1940.8	1695.4
NP_665715	Dync1li1	cytoplasmic dynein 1 light intermediate chain 1 [Rattus norvegicus]	0	142.868	62.5239	23	81	22	1	523	56.635	6.29	High	High	High	High	High	High	High	High	High	High	High	High	High	High	High	High	High	High	High	High	High	High	High	High	High	High	High	High	High	High	1760.9	1306.2	1405.7	1558	1464.5	1771	1631.3
NP_997682	Ndufa11	NADH dehydrogenase [ubiquinone] 1 alpha subcomplex subunit 11 [Rattus norvegicus]	0	65.1285	62.4113	6	30	6	1	141	14.844	8.09	High	High	High	High	High	High	High	High	High	High	High	High	High	High	High	High	High	High	High	High	High	High	High	High	High	High	High	High	High	High	659.4	404.3	387.6	526.8	716.4	841	765.2
XP_008762880	Stxbp6	syntaxin-binding protein 6 isoform X1 [Rattus norvegicus]	0	55.7999	62.381	12	50	12	1	210	23.656	9.19	High	High	High	High	High	High	High	High	High	High	High	High	High	High	High	High	High	High	High	High	High	High	High	High	High	High	High	High	High	High	1151.4	1359.2	1348.5	1212.6	1178.5	1139.6	1091.9
NP_150239	Psmc2	26S proteasome regulatory subunit 7 [Rattus norvegicus]	0	181.516	62.3557	27	116	27	1	433	48.544	5.8	High	High	High	High	High	High	High	High	High	High	High	High	High	High	High	High	High	High	High	High	High	High	High	High	High	High	High	High	High	High	1996.3	1335.5	1385.6	1390.6	1388.7	1957.1	1894
XP_038934475	Rab5b	ras-related protein Rab-5B isoform X1 [Rattus norvegicus]	0	138.749	62.3256	10	140	6	1	215	23.66	8.13	High	High	High	High	High	High	High	High	High	High	High	High	High	High	High	High	High	High	High	High	High	High	High	High	High	High	High	High	High	High	1096.9	1197.9	1200.9	1090.9	1219	1173.1	1166.4
XP_017444569	Hspa12a	heat shock 70 kDa protein 12A isoform X1 [Rattus norvegicus]	0	377.379	62.2287	44	291	1	1	691	76.722	6.99	High	High	High	High	High	High	High	High	High	High	High	High	High	High	High	High	High	High	High	High	High	High	High	High	High	High	High	High	High	High	9356.9	7268.5	7752	7461.4	6613.2	8383.7	8840.3
XP_008766533	Prkar1a	cAMP-dependent protein kinase type I-alpha regulatory subunit isoform X1 [Rattus norvegicus]	0	125.395	62.2047	20	111	15	1	381	43.068	5.35	High	High	High	High	High	High	High	High	High	High	High	High	High	High	High	High	High	High	High	High	High	High	High	High	High	High	High	High	High	High	1885	2012.9	1999.8	2065.8	2059.8	1877.9	1876.3
XP_003748808	LOC684270	isochorismatase domain-containing protein 2A isoform X1 [Rattus norvegicus]	0	60.3333	62.201	7	34	7	1	209	22.914	8.85	High	High	High	High	High	High	High	High	High	High	High	High	High	High	High	High	High	High	High	High	High	High	High	High	High	High	High	High	High	High	286.2	231.4	236.5	211.9	219	268.1	297
XP_038936740	Ncam1	neural cell adhesion molecule 1 isoform X11 [Rattus norvegicus]	0	531.212	62.1908	52	1144	2	1	849	93.416	4.89	High	High	High	High	High	High	High	High	High	High	High	High	High	High	High	High	High	High	High	High	High	High	High	High	High	High	High	High	High	High	72.7	65.8	70.6	59.9	72.6	68.2	67.8
NP_899157	Ssbp1	single-stranded DNA-binding protein, mitochondrial precursor [Rattus norvegicus]	0	35.5325	62.1622	9	48	9	1	148	17.16	9.83	High	High	High	High	High	High	High	High	High	High	High	High	High	High	High	High	High	High	High	High	High	High	High	High	High	High	High	High	High	High	805.3	705	655.3	691.7	723.1	765.6	804.8
NP_851606	Syngap1	ras/Rap GTPase-activating protein SynGAP isoform 1 [Rattus norvegicus]	0	763.038	62.156	70	883	67	1	1308	144.532	9.01	High	High	High	High	High	High	High	High	High	High	High	High	High	High	High	High	High	High	High	High	High	High	High	High	High	High	High	High	High	High	12004.9	18568.6	16152	15922.7	15663.2	13647.7	13240.2
NP_598220	Rab3c	ras-related protein Rab-3C [Rattus norvegicus]	0	170.904	62.1145	13	404	1	1	227	25.879	5.36	High	High	High	High	High	High	High	High	High	High	High	High	High	High	High	High	High	High	High	High	High	High	High	High	High	High	High	High	High	High
NP_659553	Pcyox1	prenylcysteine oxidase precursor [Rattus norvegicus]	0	222.272	62.1032	21	155	21	1	504	56.252	7.09	High	High	High	High	High	High	High	High	High	High	High	High	High	High	High	High	High	High	High	High	High	High	High	High	High	High	High	High	High	High	3116.8	3066.2	2926.6	3349.1	3353.3	2957.5	2940
XP_038964278	Sri	sorcin isoform X1 [Rattus norvegicus]	0	79.307	62.0853	11	99	11	1	211	23.234	5.24	High	High	High	High	High	High	High	High	High	High	High	High	High	High	High	High	High	High	High	High	High	High	High	High	High	High	High	High	High	High	3581.2	3072.5	2602.1	3392.8	3276.8	2950.3	2958.1
NP_112411	Psmc5	26S proteasome regulatory subunit 8 [Rattus norvegicus]	0	141.16	62.069	19	104	17	1	406	45.597	7.55	High	High	High	High	High	High	High	High	High	High	High	High	High	High	High	High	High	High	High	High	High	High	High	High	High	High	High	High	High	High	1565.8	961	987.7	940.6	971.3	1469.4	1510.1
NP_001020298	Rufy3	protein RUFY3 [Rattus norvegicus]	0	156.954	62.0469	27	109	2	1	469	52.873	5.49	High	High	High	High	High	High	High	High	High	High	High	High	High	High	High	High	High	High	High	High	High	High	High	High	High	High	High	High	High	High	2945.9	2301.5	2494.9	2550	2477.4	3058.5	3010.3
XP_038941540	Rab5c	ras-related protein Rab-5C isoform X1 [Rattus norvegicus]	0	137.161	62.037	10	161	7	1	216	23.411	8.41	High	High	High	High	High	High	High	High	High	High	High	High	High	High	High	High	High	High	High	High	High	High	High	High	High	High	High	High	High	High	1139.5	1209.1	1265.7	1143.6	1323.9	1260.9	1222.5
NP_446038	Cox5b	cytochrome c oxidase subunit 5B, mitochondrial precursor [Rattus norvegicus]	0	75.2293	62.0155	10	165	10	1	129	13.906	7.78	High	High	High	High	High	High	High	High	High	High	High	High	High	High	High	High	High	High	High	High	High	High	High	High	High	High	High	High	High	High	5343.6	4666.4	4378.7	4596.1	4802.3	5350.9	5712.3
NP_001094004	Rpl7	60S ribosomal protein L7 [Rattus norvegicus]	0	133.608	61.9231	26	111	25	1	260	30.294	10.87	High	High	High	High	High	High	High	High	High	High	High	High	High	High	High	High	High	High	High	High	High	High	High	High	High	High	High	High	High	High	3073.5	3330.7	3298.7	3117.3	3349.6	2886.3	3083.6
NP_113698	Idh1	isocitrate dehydrogenase [NADP] cytoplasmic [Rattus norvegicus]	0	172.85	61.8357	25	119	23	1	414	46.705	6.99	High	High	High	High	High	High	High	High	High	High	High	High	High	High	High	High	High	High	High	High	High	High	High	High	High	High	High	High	High	High	1739.9	1241	1324.1	1162.8	1147.4	1524.8	1533
NP_001100433	Eif1ax	eukaryotic translation initiation factor 1A, X-chromosomal [Rattus norvegicus]	0	36.9052	61.8056	7	24	7	1	144	16.45	5.24	High	High	High	High	High	High	High	High	High	High	High	High	High	High	High	High	High	High	High	High	High	High	High	High	High	High	High	High	High	High	336	262.1	255.3	199.3	262.4	329.2	347.5
NP_001257691	Rnh1	ribonuclease inhibitor isoform a [Rattus norvegicus]	0	133.049	61.7886	18	58	18	1	492	54.098	4.98	High	High	High	High	High	High	High	High	High	High	High	High	High	High	High	High	High	High	High	High	High	High	High	High	High	High	High	High	High	High	680.3	515.3	541	570.9	522.2	612.5	616.5
NP_001013452	Rras2	ras-related protein R-Ras2 [Rattus norvegicus]	0	72.6188	61.7647	11	65	9	1	204	23.385	6.01	High	High	High	High	High	High	High	High	High	High	High	High	High	High	High	High	High	High	High	High	High	High	High	High	High	High	High	High	High	High	700.3	1200.2	1146.3	1134.3	1110.2	698.1	715.8
NP_598251	Adap1	arf-GAP with dual PH domain-containing protein 1 [Rattus norvegicus]	0	128.939	61.7647	21	90	21	1	374	43.399	8.65	High	High	High	High	High	High	High	High	High	High	High	High	High	High	High	High	High	High	High	High	High	High	High	High	High	High	High	High	High	High	2231.5	2330.5	2452.1	2574	2585.9	2199.8	2187.1
XP_006257525	Septin6	septin-6 isoform X5 [Rattus norvegicus]	0	273.934	61.7512	33	268	15	1	434	49.591	6.55	High	High	High	High	High	High	High	High	High	High	High	High	High	High	High	High	High	High	High	High	High	High	High	High	High	High	High	High	High	High	1363.1	1972.4	2067.2	2225.3	2330.7	1583	1837.7
NP_077067	Fdxr	NADPH:adrenodoxin oxidoreductase, mitochondrial precursor [Rattus norvegicus]	0	96.4937	61.7409	23	64	23	1	494	54.329	9.23	High	High	High	High	High	High	High	High	High	High	High	High	High	High	High	High	High	High	High	High	High	High	High	High	High	High	High	High	High	High	1377.9	1320.1	1287.6	1344.3	1304.1	1394.8	1393.6
NP_001014183	Idh2	isocitrate dehydrogenase [NADP], mitochondrial precursor [Rattus norvegicus]	0	216.773	61.7257	28	170	26	1	452	50.935	8.69	High	High	High	High	High	High	High	High	High	High	High	High	High	High	High	High	High	High	High	High	High	High	High	High	High	High	High	High	High	High	5337.1	3322.9	3073.2	3580.3	3695.9	4786.8	5111.9
XP_038945552	Trappc5	trafficking protein particle complex subunit 5 isoform X1 [Rattus norvegicus]	0	52.8838	61.7021	9	28	9	1	188	20.782	9.66	High	High	High	High	High	High	High	High	High	High	High	High	High	High	High	High	High	High	High	High	High	High	High	High	High	High	High	High	High	High	744	710.9	712.3	701.5	692.1	726.5	684
NP_112362	Rpl10	60S ribosomal protein L10 [Rattus norvegicus]	0	103.072	61.6822	16	90	16	1	214	24.588	10.08	High	High	High	High	High	High	High	High	High	High	High	High	High	High	High	High	High	High	High	High	High	High	High	High	High	High	High	High	High	High	1759.1	1875.3	1835.1	1789.5	1876.7	1607	1733.8
NP_063970	Anxa2	annexin A2 [Rattus norvegicus]	0	78.5302	61.6519	17	50	17	1	339	38.654	7.69	High	High	High	High	High	High	High	High	High	High	High	High	High	High	High	High	High	High	High	High	High	High	High	High	High	High	High	High	High	High	657.3	393.4	410.8	391.9	464.7	482.4	434.9
NP_062132	C1qbp	complement component 1 Q subcomponent-binding protein, mitochondrial precursor [Rattus norvegicus]	0	113.786	61.6487	9	94	9	1	279	30.978	4.87	High	High	High	High	High	High	High	High	High	High	High	High	High	High	High	High	High	High	High	High	High	High	High	High	High	High	High	High	High	High	746.1	755.1	768.2	827.3	782.9	775.4	770.1
XP_038957624	Camk2d	calcium/calmodulin-dependent protein kinase type II subunit delta isoform X20 [Rattus norvegicus]	0	207.202	61.6466	27	464	2	1	498	56.258	7.25	High	High	High	High	High	High	High	High	High	High	High	High	High	High	High	High	High	High	High	High	High	High	High	High	High	High	High	High	High	High	72.7	59.8	68.2	68.4	49.8	59.3	60
NP_536320	Npepps	puromycin-sensitive aminopeptidase precursor [Rattus norvegicus]	0	310.916	61.6304	48	246	48	1	920	103.279	5.77	High	High	High	High	High	High	High	High	High	High	High	High	High	High	High	High	High	High	High	High	High	High	High	High	High	High	High	High	High	High	7924.3	5614.4	6205.3	5420.5	5086.7	6771.3	6969.5
XP_008760767	Dnajc5	dnaJ homolog subfamily C member 5 isoform X1 [Rattus norvegicus]	0	84.4381	61.6162	12	57	12	1	198	22.086	5.07	High	High	High	High	High	High	High	High	High	High	High	High	High	High	High	High	High	High	High	High	High	High	High	High	High	High	High	High	High	High	1411.8	1587.9	1750.8	1118.2	1552.9	1554.9	1317
NP_062019	Bsn	protein bassoon [Rattus norvegicus]	0	1336.8	61.6069	169	920	163	1	3933	417.77	7.59	High	High	High	High	High	High	High	High	High	High	High	High	High	High	High	High	High	High	High	High	High	High	High	High	High	High	High	High	High	High	6619.4	11789.3	12483.8	13456.8	13231.5	10657.8	10389.6
NP_001099717	Pdcd5	programmed cell death protein 5 [Rattus norvegicus]	0	42.348	61.6	7	27	7	1	125	14.195	5.68	High	High	High	High	High	High	High	High	High	High	High	High	High	High	High	High	High	High	High	High	High	High	High	High	High	High	High	High	High	High	351.3	323.5	341.6	334.5	309.6	392.7	401.4
NP_604456	Capn5	calpain-5 [Rattus norvegicus]	0	185.379	61.5625	34	121	34	1	640	73.053	7.46	High	High	High	High	High	High	High	High	High	High	High	High	High	High	High	High	High	High	High	High	High	High	High	High	High	High	High	High	High	High	1989	2324.4	2180.2	2258.4	2297	1897.8	1850.5
NP_001013137	Gna13	guanine nucleotide-binding protein subunit alpha-13 [Rattus norvegicus]	0	158.053	61.5385	24	159	22	1	377	43.984	8.21	High	High	High	High	High	High	High	High	High	High	High	High	High	High	High	High	High	High	High	High	High	High	High	High	High	High	High	High	High	High	2355.6	2710.4	2652.6	2771.6	2632.7	2182.3	2160.9
NP_073197	Gabarapl2	gamma-aminobutyric acid receptor-associated protein-like 2 [Rattus norvegicus]	0	48.5762	61.5385	8	28	7	1	117	13.658	8.1	High	High	High	High	High	High	High	High	High	High	High	High	High	High	High	High	High	High	High	High	High	High	High	High	High	High	High	High	High	High	597.5	923.3	958.2	1196.7	1007.1	676.6	678.4
NP_037326	Myh9	myosin-9 [Rattus norvegicus]	0	796.093	61.5306	123	571	98	1	1960	226.273	5.66	High	High	High	High	High	High	High	High	High	High	High	High	High	High	High	High	High	High	High	High	High	High	High	High	High	High	High	High	High	High	8073.7	7593.6	6960.6	6425.3	7155.1	6770.5	6406.7
XP_038934253	Cs	citrate synthase, mitochondrial isoform X1 [Rattus norvegicus]	0	255.083	61.5	23	372	1	1	400	44.806	7.09	High	High	High	High	High	High	High	High	High	High	High	High	High	High	High	High	High	High	High	High	High	High	High	High	High	High	High	High	High	High	218.9	202.9	197.1	234.2	222.9	216.2	227.4
NP_001077280	Gria2	glutamate receptor 2 isoform 2 precursor [Rattus norvegicus]	0	552.346	61.4949	61	528	2	1	883	98.653	7.58	High	High	High	High	High	High	High	High	High	High	High	High	High	High	High	High	High	High	High	High	High	High	High	High	High	High	High	High	High	High	966.9	1363.5	1375.4	1384.4	1245.3	1048.3	914.5
XP_038964457	Fkbp2	peptidyl-prolyl cis-trans isomerase FKBP2 isoform X1 [Rattus norvegicus]	0	66.7637	61.4286	9	51	9	1	140	15.378	8.88	High	High	High	High	High	High	High	High	High	High	High	High	High	High	High	High	High	High	High	High	High	High	High	High	High	High	High	High	High	High	1011.8	1109.1	1081.4	925.7	902.2	960.8	989.6
NP_872612	Ndufa10l1	NADH dehydrogenase (ubiquinone) 1 alpha subcomplex 10-like [Rattus norvegicus]	0	211.602	61.4085	25	183	1	1	355	40.519	7.53	High	High	Not Found	High	High	Not Found	High	High	Not Found	High	High	Not Found	High	High	Not Found	High	High	Not Found	High	High	Not Found	High	High	Not Found	High	High	Not Found	High	High	Not Found	90.2	101.1	73.4	104.2	100.3	109.3	153.5
NP_446411	Bin1	myc box-dependent-interacting protein 1 [Rattus norvegicus]	0	292.069	61.3946	35	229	4	1	588	64.493	5.03	High	High	High	High	High	High	High	High	High	High	High	High	High	High	High	High	High	High	High	High	High	High	High	High	High	High	High	High	High	High	4853.5	4334.6	4605	4411.6	4215.2	4620.3	4730
NP_112402	Vim	vimentin [Rattus norvegicus]	0	135.241	61.3734	30	120	20	1	466	53.7	5.12	High	High	High	High	High	High	High	High	High	High	High	High	High	High	High	High	High	High	High	High	High	High	High	High	High	High	High	High	High	High	1556.8	1046.5	1062.5	1081	963.9	1662.7	1467
NP_001099558	Erlin2	erlin-2 [Rattus norvegicus]	0	131.872	61.3569	21	101	17	1	339	37.686	5.74	High	High	High	High	High	High	High	High	High	High	High	High	High	High	High	High	High	High	High	High	High	High	High	High	High	High	High	High	High	High	1696.6	1797.5	1681.8	1763.1	1971.3	1582.7	1593.2
NP_620190	Syt12	synaptotagmin-12 [Rattus norvegicus]	0	174.922	61.2827	21	118	21	1	421	46.579	5.78	High	High	High	High	High	High	High	High	High	High	High	High	High	High	High	High	High	High	High	High	High	High	High	High	High	High	High	High	High	High	930.5	1598.8	1626.2	1813.5	1726.7	1263.5	1191.7
NP_112295	Gna11	guanine nucleotide-binding protein subunit alpha-11 [Rattus norvegicus]	0	196.083	61.2813	25	181	15	1	359	42	6.29	High	High	High	High	High	High	High	High	High	High	High	High	High	High	High	High	High	High	High	High	High	High	High	High	High	High	High	High	High	High	2149.3	2900.5	2676.4	2540.6	2640.9	1975.5	2064.8
NP_062229	Eif2s1	eukaryotic translation initiation factor 2 subunit 1 [Rattus norvegicus]	0	72.2114	61.2698	16	50	16	1	315	36.085	5.08	High	High	High	High	High	High	High	High	High	High	High	High	High	High	High	High	High	High	High	High	High	High	High	High	High	High	High	High	High	High	916.3	815.1	822.5	904.7	881.4	906.1	911.9
NP_001004250	Uqcrc1	cytochrome b-c1 complex subunit 1, mitochondrial precursor [Rattus norvegicus]	0	243.017	61.25	26	264	25	1	480	52.815	5.88	High	High	High	High	High	High	High	High	High	High	High	High	High	High	High	High	High	High	High	High	High	High	High	High	High	High	High	High	High	High	8164.8	6747.5	6376	6585.5	7235.8	8226.3	8824.6
XP_038955826	Snx12	sorting nexin-12 isoform X1 [Rattus norvegicus]	0	56.1148	61.194	12	33	11	1	201	23.228	7.9	High	High	High	High	High	High	High	High	High	High	High	High	High	High	High	High	High	High	High	High	High	High	High	High	High	High	High	High	High	High	851.9	882.5	969.8	923.6	785.4	873	847
NP_001004220	Etfb	electron transfer flavoprotein subunit beta [Rattus norvegicus]	0	95.4968	61.1765	16	61	16	1	255	27.67	7.75	High	High	High	High	High	High	High	High	High	High	High	High	High	High	High	High	High	High	High	High	High	High	High	High	High	High	High	High	High	High	1602.8	1367.6	1302.9	1312.1	1252.5	1566.9	1640.9
NP_037080	Emd	emerin [Rattus norvegicus]	0	65.7273	61.1538	12	37	12	1	260	29.567	5.19	High	High	High	High	High	High	High	High	High	High	High	High	High	High	High	High	High	High	High	High	High	High	High	High	High	High	High	High	High	High	200	270.3	271.8	336.4	327.4	245.9	243.4
NP_112276	Atic	bifunctional purine biosynthesis protein ATIC [Rattus norvegicus]	0	202.058	61.1486	29	142	29	1	592	64.168	7.14	High	High	High	High	High	High	High	High	High	High	High	High	High	High	High	High	High	High	High	High	High	High	High	High	High	High	High	High	High	High	2161.3	1575.9	1705.8	1678.1	1545.7	1911.1	1880.2
NP_001019485	Abhd12	lysophosphatidylserine lipase ABHD12 [Rattus norvegicus]	0	145.817	61.0553	20	124	20	1	398	45.267	8.72	High	High	High	High	High	High	High	High	High	High	High	High	High	High	High	High	High	High	High	High	High	High	High	High	High	High	High	High	High	High	1512.6	1635.7	1555.5	1563.3	1593	1416.4	1367.6
XP_038965035	Rnf11l1	RING finger protein 11 isoform X1 [Rattus norvegicus]	0	28.1798	61.039	6	16	6	1	154	17.432	4.78	High	High	High	High	High	High	High	High	High	High	High	High	High	High	High	High	High	High	High	High	High	High	High	High	High	High	High	High	High	High	194.3	261.3	236.4	235.7	245.1	199.5	224.8
XP_006240610	Cyp46a1	cholesterol 24-hydroxylase isoform X1 [Rattus norvegicus]	0	191.705	61	27	145	27	1	500	56.663	9.03	High	High	High	High	High	High	High	High	High	High	High	High	High	High	High	High	High	High	High	High	High	High	High	High	High	High	High	High	High	High	3020.5	3122.8	2985.8	3093.3	3143	2875	2859
NP_058898	Cox4i1	cytochrome c oxidase subunit 4 isoform 1, mitochondrial precursor [Rattus norvegicus]	0	126.938	60.9467	15	182	15	1	169	19.502	9.44	High	High	High	High	High	High	High	High	High	High	High	High	High	High	High	High	High	High	High	High	High	High	High	High	High	High	High	High	High	High	6617.3	5580.8	5169.9	5654.7	5877.6	6437.5	7130.7
NP_112361	Rpl5	60S ribosomal protein L5 [Rattus norvegicus]	0	101.009	60.9428	19	99	19	1	297	34.437	9.74	High	High	High	High	High	High	High	High	High	High	High	High	High	High	High	High	High	High	High	High	High	High	High	High	High	High	High	High	High	High	1850.1	1942.4	1999.4	1915.5	2128.8	1839	1936.6
XP_008764429	Tpm1	tropomyosin alpha-1 chain isoform X4 [Rattus norvegicus]	0	164.581	60.9155	29	147	2	1	284	32.8	4.77	High	Not Found	High	High	Not Found	High	High	Not Found	High	High	Not Found	High	High	Not Found	High	High	Not Found	High	High	Not Found	High	High	Not Found	High	High	Not Found	High	High	Not Found	High	55.1	52.4	50.9	50.4	45.6	50.5	51.6
NP_671479	Zwint	ZW10 interactor [Rattus norvegicus]	0	41.4345	60.9023	12	33	12	1	266	30.124	6.1	High	High	High	High	High	High	High	High	High	High	High	High	High	High	High	High	High	High	High	High	High	High	High	High	High	High	High	High	High	High	924.4	1038.9	1072.3	919.4	921.5	1024.9	1039.7
NP_742035	Gstm5	glutathione S-transferase Mu 5 [Rattus norvegicus]	0	99.9849	60.8889	15	83	13	1	225	26.611	6.76	High	High	High	High	High	High	High	High	High	High	High	High	High	High	High	High	High	High	High	High	High	High	High	High	High	High	High	High	High	High	1773	1289.2	1410.8	1267.4	1116.7	1558.9	1616.3
XP_038959185	Dclk1	serine/threonine-protein kinase DCLK1 isoform X13 [Rattus norvegicus]	0	158.361	60.8815	26	119	1	1	363	40.356	9.67	Not Found	High	Not Found	Not Found	High	High	Not Found	High	High	Not Found	High	High	Not Found	High	High	Not Found	High	High	Not Found	High	High	Not Found	High	High	Not Found	High	High	Not Found	High	High
XP_006252482	Kctd12	BTB/POZ domain-containing protein KCTD12 [Rattus norvegicus]	0	126.246	60.8563	17	124	14	1	327	35.852	5.81	High	High	High	High	High	High	High	High	High	High	High	High	High	High	High	High	High	High	High	High	High	High	High	High	High	High	High	High	High	High	1454.9	2079.3	2014.3	2125.8	2022.1	1689.5	1645.6
NP_446383	Septin5	septin-5 [Rattus norvegicus]	0	216.459	60.8466	28	255	22	1	378	43.864	6.67	High	High	High	High	High	High	High	High	High	High	High	High	High	High	High	High	High	High	High	High	High	High	High	High	High	High	High	High	High	High	4740.9	7874.7	7993.9	7147.8	8028.8	5531.2	6144.7
NP_001094470	Mapre2	microtubule-associated protein RP/EB family member 2 [Rattus norvegicus]	0	99.2438	60.7362	15	57	14	1	326	36.965	5.38	High	High	High	High	High	High	High	High	High	High	High	High	High	High	High	High	High	High	High	High	High	High	High	High	High	High	High	High	High	High	1375.6	1050.4	1309.7	1099.2	992.3	1378.8	1348.3
NP_058957	Gria2	glutamate receptor 2 isoform 1 precursor [Rattus norvegicus]	0	552.971	60.7022	61	536	3	1	883	98.71	7.75	High	High	High	High	High	High	High	High	High	High	High	High	High	High	High	High	High	High	High	High	High	High	High	High	High	High	High	High	High	High	12161.7	17771.9	14766.7	16410.4	14710.1	12756.9	12300
NP_001004208	Cacybp	calcyclin-binding protein [Rattus norvegicus]	0	70.0059	60.6987	13	51	13	1	229	26.525	7.87	High	High	High	High	High	High	High	High	High	High	High	High	High	High	High	High	High	High	High	High	High	High	High	High	High	High	High	High	High	High	1629.2	1426.2	1468.4	1468.5	1487.2	1705.2	1682.6
NP_058847	Rps15	40S ribosomal protein S15 [Rattus norvegicus]	0	57.7914	60.6897	7	59	7	1	145	17.029	10.39	High	High	High	High	High	High	High	High	High	High	High	High	High	High	High	High	High	High	High	High	High	High	High	High	High	High	High	High	High	High	568.3	544	528.5	499.5	571.5	586.5	572
NP_058729	Pgm1	phosphoglucomutase-1 [Rattus norvegicus]	0	204.464	60.6762	31	155	31	1	562	61.352	6.57	High	High	High	High	High	High	High	High	High	High	High	High	High	High	High	High	High	High	High	High	High	High	High	High	High	High	High	High	High	High	3942.6	2789.4	3189.8	2821.5	2538.8	3536.4	3496.5
NP_001029335	Blmh	bleomycin hydrolase [Rattus norvegicus]	0	104.265	60.6593	21	61	21	1	455	52.418	6.38	High	High	High	High	High	High	High	High	High	High	High	High	High	High	High	High	High	High	High	High	High	High	High	High	High	High	High	High	High	High	783.8	528.7	585.6	492.4	511	655.9	646.8
NP_001129291	Pdxp	pyridoxal phosphate phosphatase [Rattus norvegicus]	0	80.8337	60.6164	13	45	13	1	292	31.404	5.54	High	High	High	High	High	High	High	High	High	High	High	High	High	High	High	High	High	High	High	High	High	High	High	High	High	High	High	High	High	High	984.1	727.7	832.9	709.2	596.8	888.5	852.1
XP_006255306	Prdx2	peroxiredoxin-2 isoform X1 [Rattus norvegicus]	0	72.5536	60.6061	10	58	10	1	198	21.784	5.59	High	High	High	High	High	High	High	High	High	High	High	High	High	High	High	High	High	High	High	High	High	High	High	High	High	High	High	High	High	High	3734.7	2446.5	2770.8	2496.1	2292	3190.5	3353.4
NP_067691	Syt7	synaptotagmin-7 [Rattus norvegicus]	0	197.776	60.5459	24	145	1	1	403	45.454	9.28	High	High	High	High	High	High	High	High	High	High	High	High	High	High	High	High	High	High	High	High	High	High	High	High	High	High	High	High	High	High	117.5	140.5	146.8	153.4	158.9	115.2	130.4
NP_445866	Ddx1	ATP-dependent RNA helicase DDX1 [Rattus norvegicus]	0	238.304	60.5405	40	142	40	1	740	82.445	7.23	High	High	High	High	High	High	High	High	High	High	High	High	High	High	High	High	High	High	High	High	High	High	High	High	High	High	High	High	High	High	3095.7	2793.8	2819.3	3006.4	3298	2810.9	3001
XP_038950357	LOC120097345	60S ribosomal protein L7a [Rattus norvegicus]	0	125.608	60.5263	21	82	21	1	266	29.977	10.61	High	High	High	High	High	High	High	High	High	High	High	High	High	High	High	High	High	High	High	High	High	High	High	High	High	High	High	High	High	High	2457	2746	2785.3	2803.1	3045.7	2525.4	2667.4
NP_596906	Necab2	N-terminal EF-hand calcium-binding protein 2 [Rattus norvegicus]	0	104.79	60.5114	16	62	16	1	352	39.424	4.83	High	High	High	High	High	High	High	High	High	High	High	High	High	High	High	High	High	High	High	High	High	High	High	High	High	High	High	High	High	High	1084.7	1014.4	1101.4	1155.7	1076	1220.5	1199.2
XP_006235316	Nsfl1c	NSFL1 cofactor p47 isoform X1 [Rattus norvegicus]	0	126.24	60.4839	19	84	19	1	372	40.899	5.2	High	High	High	High	High	High	High	High	High	High	High	High	High	High	High	High	High	High	High	High	High	High	High	High	High	High	High	High	High	High	1081.9	926.9	984.7	860.3	864.8	1162.7	1111.1
NP_001008287	Mtx2	metaxin-2 [Rattus norvegicus]	0	133.079	60.4563	13	97	13	1	263	29.699	5.34	High	High	High	High	High	High	High	High	High	High	High	High	High	High	High	High	High	High	High	High	High	High	High	High	High	High	High	High	High	High	1084.7	927.9	914.9	906	1012.7	1157.8	1161.8
NP_001009602	Actr10	actin-related protein 10 [Rattus norvegicus]	0	127.294	60.4317	20	81	20	1	417	46.184	7.37	High	High	High	High	High	High	High	High	High	High	High	High	High	High	High	High	High	High	High	High	High	High	High	High	High	High	High	High	High	High	1401.3	1057	1101.9	1074.2	1126.3	1270.9	1293.2
NP_113827	Dlg3	disks large homolog 3 [Rattus norvegicus]	0	353.609	60.424	46	238	1	1	849	93.481	6.79	High	High	High	High	High	High	High	High	High	High	High	High	High	High	High	High	High	High	High	High	High	High	High	High	High	High	High	High	High	High	16.9	29.3	31	9.8	18.2	16.5	20.7
NP_599193	Rac1	ras-related C3 botulinum toxin substrate 1 [Rattus norvegicus]	0	109.651	60.4167	12	169	6	1	192	21.436	8.5	High	High	High	High	High	High	High	High	High	High	High	High	High	High	High	High	High	High	High	High	High	High	High	High	High	High	High	High	High	High	5206.3	4751.3	4643.2	4986.1	5022.3	4591.3	4795
NP_001102395	Psmd13	26S proteasome non-ATPase regulatory subunit 13 [Rattus norvegicus]	0	129.819	60.3723	22	89	22	1	376	42.79	5.83	High	High	High	High	High	High	High	High	High	High	High	High	High	High	High	High	High	High	High	High	High	High	High	High	High	High	High	High	High	High	2159.1	1446.3	1471.7	1439.2	1441.9	1964.2	1984.9
XP_006230885	Nap1l4	nucleosome assembly protein 1-like 4 isoform X1 [Rattus norvegicus]	0	128.555	60.3627	16	73	15	1	386	43.889	4.68	High	High	High	High	High	High	High	High	High	High	High	High	High	High	High	High	High	High	High	High	High	High	High	High	High	High	High	High	High	High	1057.2	819	901.1	867.3	798.1	997.3	959.4
NP_001103077	Hint1	histidine triad nucleotide-binding protein 1 [Rattus norvegicus]	0	63.8394	60.3175	7	34	7	1	126	13.768	6.87	High	High	High	High	High	High	High	High	High	High	High	High	High	High	High	High	High	High	High	High	High	High	High	High	High	High	High	High	High	High	1522.7	965.7	1096.9	1021	907.6	1258.7	1293.1
NP_001104568	Lyn	tyrosine-protein kinase Lyn isoform B [Rattus norvegicus]	0	130.075	60.2851	23	88	1	1	491	56.097	6.49	High	High	High	High	High	High	High	High	High	High	High	High	High	High	High	High	High	High	High	High	High	High	High	High	High	High	High	High	High	High	8.2	9.9	10.1	8.6	8.8	8.8	8
NP_001100206	Fkbp3	peptidyl-prolyl cis-trans isomerase FKBP3 [Rattus norvegicus]	0	91.0493	60.2679	15	56	15	1	224	25.163	9.28	High	High	High	High	High	High	High	High	High	High	High	High	High	High	High	High	High	High	High	High	High	High	High	High	High	High	High	High	High	High	1016.4	1118.4	1176.1	1001.9	1048.7	997.3	994.9
NP_112286	Dbn1	drebrin [Rattus norvegicus]	0	328.289	60.2546	39	298	39	1	707	77.424	4.5	High	High	High	High	High	High	High	High	High	High	High	High	High	High	High	High	High	High	High	High	High	High	High	High	High	High	High	High	High	High	4360.6	6024.3	5731.8	5074	5544.3	4761.8	4888.7
NP_476533	Folh1	glutamate carboxypeptidase 2 [Rattus norvegicus]	0	321.942	60.2394	42	199	42	1	752	84.573	7.66	High	High	High	High	High	High	High	High	High	High	High	High	High	High	High	High	High	High	High	High	High	High	High	High	High	High	High	High	High	High	5090.5	4377.2	4415.9	4572.4	4860.1	4238.4	4284.4
NP_596895	Lonp1	lon protease homolog, mitochondrial precursor [Rattus norvegicus]	0	257.133	60.2105	42	153	41	1	950	105.726	6.6	High	High	High	High	High	High	High	High	High	High	High	High	High	High	High	High	High	High	High	High	High	High	High	High	High	High	High	High	High	High	2872.8	2502.1	2444.4	2710.9	2781.4	3042.1	3317.2
NP_001102746	Rdh14	retinol dehydrogenase 14 [Rattus norvegicus]	0	96.7881	60.1796	18	66	18	1	334	36.173	8.09	High	High	High	High	High	High	High	High	High	High	High	High	High	High	High	High	High	High	High	High	High	High	High	High	High	High	High	High	High	High	1541.9	1447.6	1400	1423.3	1458.6	1474.2	1483.4
NP_852036	Gstk1	glutathione S-transferase kappa 1 [Rattus norvegicus]	0	76.6308	60.177	13	62	13	1	226	25.476	9.07	High	High	High	High	High	High	High	High	High	High	High	High	High	High	High	High	High	High	High	High	High	High	High	High	High	High	High	High	High	High	1219.3	1135.6	1110.5	1177.2	1153.3	1087.4	1132.4
NP_001006964	Itm2b	integral membrane protein 2B [Rattus norvegicus]	0	86.6893	60.1504	13	54	13	1	266	30.294	5.3	High	High	High	High	High	High	High	High	High	High	High	High	High	High	High	High	High	High	High	High	High	High	High	High	High	High	High	High	High	High	1126.7	1102.8	1056	955.5	1091.3	917.5	926.3
NP_446417	Slc25a20	mitochondrial carnitine/acylcarnitine carrier protein [Rattus norvegicus]	0	134.032	60.1329	17	101	17	1	301	33.049	9.41	High	High	High	High	High	High	High	High	High	High	High	High	High	High	High	High	High	High	High	High	High	High	High	High	High	High	High	High	High	High	1722.2	1291.3	1227.9	1292.4	1338	1605.7	1580.5
NP_112372	Rps11	40S ribosomal protein S11 [Rattus norvegicus]	0	67.6823	60.1266	14	65	14	1	158	18.419	10.3	High	High	High	High	High	High	High	High	High	High	High	High	High	High	High	High	High	High	High	High	High	High	High	High	High	High	High	High	High	High	2695.6	2644.7	2701.6	2973.4	3122.5	2802.3	2859.1
XP_006257144	Dlg3	disks large homolog 3 isoform X4 [Rattus norvegicus]	0	351.35	60.1198	46	236	1	1	835	92.115	6.86	High	High	High	High	High	High	High	High	High	High	High	High	High	High	High	High	High	High	High	High	High	High	High	High	High	High	High	High	High	High	2585.3	4361.5	4251.9	4052.1	3945.5	3015.9	2963.3
NP_001100085	Arpc4	actin-related protein 2/3 complex subunit 4 [Rattus norvegicus]	0	72.0146	60.119	11	81	11	1	168	19.654	8.43	High	High	High	High	High	High	High	High	High	High	High	High	High	High	High	High	High	High	High	High	High	High	High	High	High	High	High	High	High	High	2604.6	2747.9	2708.1	2427.5	2471.6	2675.9	2664.1
NP_058844	Csrp1	cysteine and glycine-rich protein 1 [Rattus norvegicus]	0	105.755	60.1036	9	58	9	1	193	20.6	8.57	High	High	High	High	High	High	High	High	High	High	High	High	High	High	High	High	High	High	High	High	High	High	High	High	High	High	High	High	High	High	822.2	872.9	926.8	993.5	952.5	905.1	893.2
XP_343572	Rftn2	raftlin-2 isoform X1 [Rattus norvegicus]	0	132.79	60.0806	20	74	19	1	496	54.713	5.38	High	High	High	High	High	High	High	High	High	High	High	High	High	High	High	High	High	High	High	High	High	High	High	High	High	High	High	High	High	High	1166.4	1354.9	1347.5	1237.7	1275.8	1155.9	1126.4
XP_017449875	Begain	brain-enriched guanylate kinase-associated protein isoform X7 [Rattus norvegicus]	0	161.962	60.0624	33	107	1	1	641	70.384	6.6	High	Not Found	Not Found	High	Not Found	Not Found	High	Not Found	Not Found	High	Not Found	Not Found	High	Not Found	Not Found	High	Not Found	Not Found	High	Not Found	Not Found	High	Not Found	Not Found	High	Not Found	Not Found	High	Not Found	Not Found
NP_714957	Nptx1	neuronal pentraxin-1 precursor [Rattus norvegicus]	0	162.463	59.9537	24	141	24	1	432	47.187	6.7	High	High	High	High	High	High	High	High	High	High	High	High	High	High	High	High	High	High	High	High	High	High	High	High	High	High	High	High	High	High	2397.4	3024.3	2956.2	2939.3	3271.1	2558.9	2436.3
NP_114468	Dnaja2	dnaJ homolog subfamily A member 2 [Rattus norvegicus]	0	181.278	59.9515	23	122	22	1	412	45.717	6.48	High	High	High	High	High	High	High	High	High	High	High	High	High	High	High	High	High	High	High	High	High	High	High	High	High	High	High	High	High	High	2551.6	2032.6	2100.1	2177.1	2205.7	2489.4	2357.7
NP_942046	Eif3h	eukaryotic translation initiation factor 3 subunit H [Rattus norvegicus]	0	114.36	59.9432	15	64	15	1	352	39.88	6.67	High	High	High	High	High	High	High	High	High	High	High	High	High	High	High	High	High	High	High	High	High	High	High	High	High	High	High	High	High	High	689.1	538.9	514.3	581.1	600.9	703.6	688.9
NP_058812	Capn2	calpain-2 catalytic subunit [Rattus norvegicus]	0	265.635	59.8571	36	171	36	1	700	79.869	4.96	High	High	High	High	High	High	High	High	High	High	High	High	High	High	High	High	High	High	High	High	High	High	High	High	High	High	High	High	High	High	2341	2295.2	2363.2	2803.4	2706.9	2263.9	2240.1
XP_038957604	Sub1	activated RNA polymerase II transcriptional coactivator p15 isoform X1 [Rattus norvegicus]	0	48.832	59.8425	8	37	8	1	127	14.432	9.6	High	High	High	High	High	High	High	High	High	High	High	High	High	High	High	High	High	High	High	High	High	High	High	High	High	High	High	High	High	High	516.3	351	364.9	388.7	409.7	493.2	490.3
XP_006245435	Cab39	calcium-binding protein 39 isoform X1 [Rattus norvegicus]	0	80.0635	59.824	19	57	15	1	341	39.848	6.89	High	High	High	High	High	High	High	High	High	High	High	High	High	High	High	High	High	High	High	High	High	High	High	High	High	High	High	High	High	High	1153.4	1032.8	1122.6	993.6	833	1108.4	989.7
NP_036637	Atp1a2	sodium/potassium-transporting ATPase subunit alpha-2 precursor [Rattus norvegicus]	0	912.972	59.8039	81	2771	57	1	1020	112.145	5.55	High	High	High	High	High	High	High	High	High	High	High	High	High	High	High	High	High	High	High	High	High	High	High	High	High	High	High	High	High	High	43008.1	55524.4	53659.7	56971.2	55931.7	43984.3	43602.4
NP_001099623	Ndufa2	NADH dehydrogenase [ubiquinone] 1 alpha subcomplex subunit 2 [Rattus norvegicus]	0	51.7883	59.7938	8	72	8	1	97	10.838	9.72	High	High	High	High	High	High	High	High	High	High	High	High	High	High	High	High	High	High	High	High	High	High	High	High	High	High	High	High	High	High	1919.3	1576.7	1469.8	1463.2	1632.8	1954.4	2110.3
NP_001017486	Nipsnap2	protein NipSnap homolog 2 [Rattus norvegicus]	0	117.671	59.7865	14	122	14	1	281	32.921	9.36	High	High	High	High	High	High	High	High	High	High	High	High	High	High	High	High	High	High	High	High	High	High	High	High	High	High	High	High	High	High	3484.1	2975.1	2909.9	3010.4	3294.7	3454.7	3772.4
NP_445959	Nme3	nucleoside diphosphate kinase 3 precursor [Rattus norvegicus]	0	46.4994	59.7633	10	30	8	1	169	19.077	6.34	High	High	High	High	High	High	High	High	High	High	High	High	High	High	High	High	High	High	High	High	High	High	High	High	High	High	High	High	High	High	392.8	354.4	339	354.2	352	418.5	358.2
NP_073185	Snd1	staphylococcal nuclease domain-containing protein 1 [Rattus norvegicus]	0	312.498	59.736	47	199	47	1	909	101.888	7.18	High	High	High	High	High	High	High	High	High	High	High	High	High	High	High	High	High	High	High	High	High	High	High	High	High	High	High	High	High	High	3346.9	3835.2	3648.2	3753.8	3938.5	3358.6	3576.6
NP_001013982	Acot9	acyl-coenzyme A thioesterase 9, mitochondrial [Rattus norvegicus]	0	205.531	59.6811	28	165	28	1	439	50.411	8.63	High	High	High	High	High	High	High	High	High	High	High	High	High	High	High	High	High	High	High	High	High	High	High	High	High	High	High	High	High	High	3623.1	3151.2	3253.7	3489.9	3678.4	3780.1	3714.8
NP_001129309	Ccdc22	coiled-coil domain-containing protein 22 [Rattus norvegicus]	0	156.897	59.6491	31	85	31	1	627	70.811	6.11	High	High	High	High	High	High	High	High	High	High	High	High	High	High	High	High	High	High	High	High	High	High	High	High	High	High	High	High	High	High	780	744	701.3	755.6	773.7	716.6	748.2
XP_017444264	Atp1a3	sodium/potassium-transporting ATPase subunit alpha-3 isoform X1 [Rattus norvegicus]	0	1060	59.6491	72	4556	49	1	1026	112.916	5.41	High	High	High	High	High	High	High	High	High	High	High	High	High	High	High	High	High	High	High	High	High	High	High	High	High	High	High	High	High	High	36690.7	50200.5	45132.9	46364.6	47786.1	36934.1	37703.9
XP_038959178	Dclk1	serine/threonine-protein kinase DCLK1 isoform X4 [Rattus norvegicus]	0	290.876	59.5946	38	191	1	1	740	82.097	8.66	Not Found	Not Found	Not Found	High	High	High	High	High	Not Found	High	High	High	High	Not Found	High	High	High	High	High	Not Found	High	High	High	Not Found	High	High	High	High	High	High
NP_036701	Gls	glutaminase kidney isoform, mitochondrial isoform a [Rattus norvegicus]	0	355.933	59.584	34	256	7	1	673	73.818	7.87	High	High	High	High	High	High	High	High	High	High	High	High	High	High	High	High	High	High	High	High	High	High	High	High	High	High	High	High	High	High	3240	3022.5	3064.7	3360.8	3564.2	3580.9	3787.1
NP_001263405	Tsfm	elongation factor Ts, mitochondrial precursor [Rattus norvegicus]	0	62.6979	59.5679	11	39	11	1	324	35.166	6.43	High	High	High	High	High	High	High	High	High	High	High	High	High	High	High	High	High	High	High	High	High	High	High	High	High	High	High	High	High	High	229.8	217.5	213	234.7	213.8	259.7	271.5
NP_001093979	Psmc6	26S protease regulatory subunit 10B [Rattus norvegicus]	0	137.989	59.5533	22	92	22	1	403	45.768	7.78	High	High	High	High	High	High	High	High	High	High	High	High	High	High	High	High	High	High	High	High	High	High	High	High	High	High	High	High	High	High	1835.1	1154.6	1197.8	1154.3	1191.1	1764	1742.1
XP_006255115	Dync1li2	cytoplasmic dynein 1 light intermediate chain 2 isoform X1 [Rattus norvegicus]	0	127.711	59.5528	19	68	18	1	492	54.081	6.16	High	High	High	High	High	High	High	High	High	High	High	High	High	High	High	High	High	High	High	High	High	High	High	High	High	High	High	High	High	High	1273.2	1063.3	1114.3	1188.4	1185.6	1353.4	1246.2
NP_067605	Slc9a3r1	Na(+)/H(+) exchange regulatory cofactor NHE-RF1 [Rattus norvegicus]	0	116.773	59.5506	23	93	23	1	356	38.807	6	High	High	High	High	High	High	High	High	High	High	High	High	High	High	High	High	High	High	High	High	High	High	High	High	High	High	High	High	High	High	2479.8	2579.2	2724.4	2205.8	2220.1	2227.1	2291.2
XP_038954360	Hk1	hexokinase-1 isoform X1 [Rattus norvegicus]	0	554.965	59.5445	60	810	57	1	922	102.663	6.64	High	High	High	High	High	High	High	High	High	High	High	High	High	High	High	High	High	High	High	High	High	High	High	High	High	High	High	High	High	High	22084.8	21611.2	20029.8	17048.4	16099.8	22324.6	24510.4
NP_062175	Crk	adapter molecule crk [Rattus norvegicus]	0	66.7101	59.5395	13	35	13	1	304	33.824	5.55	High	High	High	High	High	High	High	High	High	High	High	High	High	High	High	High	High	High	High	High	High	High	High	High	High	High	High	High	High	High	558.3	487.9	543.7	520.4	449.2	536.4	545
XP_038953621	Csnk2a2	casein kinase II subunit alpha' isoform X4 [Rattus norvegicus]	0	108.903	59.5318	16	66	1	1	299	35.343	7.21	High	High	High	High	High	High	High	High	High	High	High	High	High	High	High	High	High	High	High	High	High	High	High	High	High	High	High	High	High	High	176	179.5	176.7	195.2	195.3	170.5	172.4
NP_075237	Sfxn3	sideroflexin-3 [Rattus norvegicus]	0	130.125	59.5016	15	172	13	1	321	35.411	9.74	High	High	High	High	High	High	High	High	High	High	High	High	High	High	High	High	High	High	High	High	High	High	High	High	High	High	High	High	High	High	2355.6	2161.1	2128.8	2133.1	2307	2521.7	2596.8
NP_036946	Cox6a1	cytochrome c oxidase subunit 6A1, mitochondrial precursor [Rattus norvegicus]	0	37.0185	59.4595	3	69	3	1	111	12.293	9.32	High	High	High	High	High	High	High	High	High	High	High	High	High	High	High	High	High	High	High	High	High	High	High	High	High	High	High	High	High	High	346.3	324.7	315.4	329.4	329.9	386.4	344.4
NP_596909	Slc25a10	mitochondrial dicarboxylate carrier [Rattus norvegicus]	0	99.9279	59.4406	13	57	13	1	286	31.434	9.29	High	High	High	High	High	High	High	High	High	High	High	High	High	High	High	High	High	High	High	High	High	High	High	High	High	High	High	High	High	High	1267	1002.4	942.9	1012.8	1036.4	1171.6	1128.7
NP_036845	Prkcb	protein kinase C beta type isoform 1 [Rattus norvegicus]	0	336.509	59.4354	41	367	27	1	673	76.779	6.93	High	High	High	High	High	High	High	High	High	High	High	High	High	High	High	High	High	High	High	High	High	High	High	High	High	High	High	High	High	High	3669.5	3890.8	4100	4166.4	4322	3792.2	3781.6
NP_001035270	Tbcb	tubulin-folding cofactor B [Rattus norvegicus]	0	63.6937	59.4262	12	43	12	1	244	27.23	5	High	High	High	High	High	High	High	High	High	High	High	High	High	High	High	High	High	High	High	High	High	High	High	High	High	High	High	High	High	High	1141.2	813	904.6	813.8	750.9	1015.7	1024.5
NP_446450	Rab8a	ras-related protein Rab-8A [Rattus norvegicus]	0	78.1073	59.4203	14	168	6	1	207	23.653	9.07	High	High	High	High	High	High	High	High	High	High	High	High	High	High	High	High	High	High	High	High	High	High	High	High	High	High	High	High	High	High	1341.5	1538.3	1491	1521.4	1652.4	1473.5	1491.6
NP_058975	Psma2	proteasome subunit alpha type-2 [Rattus norvegicus]	0	102.333	59.4017	11	65	11	1	234	25.91	7.43	High	High	High	High	High	High	High	High	High	High	High	High	High	High	High	High	High	High	High	High	High	High	High	High	High	High	High	High	High	High	1268.4	948	959.8	886	903.6	1110.5	1182.8
NP_446028	Prdx6	peroxiredoxin-6 [Rattus norvegicus]	0	101.668	59.375	13	76	13	1	224	24.803	5.94	High	High	High	High	High	High	High	High	High	High	High	High	High	High	High	High	High	High	High	High	High	High	High	High	High	High	High	High	High	High	3707.1	2538.3	2839.1	2567	2249.2	3046.8	3225.2
XP_038957718	Bcan	brevican core protein isoform X1 [Rattus norvegicus]	0	307.731	59.3258	44	344	44	1	890	96.783	5	High	High	High	High	High	High	High	High	High	High	High	High	High	High	High	High	High	High	High	High	High	High	High	High	High	High	High	High	High	High	8003.7	9668.1	8979.7	9710.8	9779.6	7482	7758.6
NP_110455	Gpc1	glypican-1 precursor [Rattus norvegicus]	0	204.137	59.319	26	153	26	1	558	61.59	7.21	High	High	High	High	High	High	High	High	High	High	High	High	High	High	High	High	High	High	High	High	High	High	High	High	High	High	High	High	High	High	1843	2579.7	2490.6	2375.7	2664.7	1882.9	1849.3
XP_038950165	Erc2	ERC protein 2 isoform X13 [Rattus norvegicus]	0	461.091	59.3137	80	369	2	1	1020	117.76	7.24	High	High	High	High	High	High	High	High	High	High	High	High	High	High	High	High	High	High	High	High	High	High	High	High	High	High	High	High	High	High	18.6	25.7	26.2	24.9	23	21.6	24
NP_001258161	Mvb12b	multivesicular body subunit 12B [Rattus norvegicus]	0	78.6599	59.306	12	45	12	1	317	35.373	7.93	High	High	High	High	High	High	High	High	High	High	High	High	High	High	High	High	High	High	High	High	High	High	High	High	High	High	High	High	High	High	243.2	283	274.5	300.7	294.7	257.4	247.8
NP_446251	Dars1	aspartate--tRNA ligase, cytoplasmic [Rattus norvegicus]	0	147.027	59.2814	27	99	27	1	501	57.09	6.44	High	High	High	High	High	High	High	High	High	High	High	High	High	High	High	High	High	High	High	High	High	High	High	High	High	High	High	High	High	High	2307.7	1793	1798.3	2005.8	2169.1	2538.4	2430.5
NP_150238	Mdh1	malate dehydrogenase, cytoplasmic isoform Mdh1 [Rattus norvegicus]	0	204.972	59.2814	21	234	21	1	334	36.46	6.58	High	High	High	High	High	High	High	High	High	High	High	High	High	High	High	High	High	High	High	High	High	High	High	High	High	High	High	High	High	High	9280.4	5937.3	6751.5	5325.2	5212.8	7548.6	7943.4
NP_001020162	Fahd1	acylpyruvase FAHD1, mitochondrial [Rattus norvegicus]	0	62.6391	59.276	11	44	11	1	221	24.465	7.74	High	High	High	High	High	High	High	High	High	High	High	High	High	High	High	High	High	High	High	High	High	High	High	High	High	High	High	High	High	High	698.5	627.9	654.3	589.7	580.7	744.3	815.7
NP_001102915	Gstz1	maleylacetoacetate isomerase [Rattus norvegicus]	0	53.4813	59.2593	8	32	8	1	216	23.946	7.77	High	High	High	High	High	High	High	High	High	High	High	High	High	High	High	High	High	High	High	High	High	High	High	High	High	High	High	High	High	High	252.7	285	257.3	187.8	227.8	342.2	338
XP_006254559	Bin1	myc box-dependent-interacting protein 1 isoform X2 [Rattus norvegicus]	0	272.742	59.246	33	218	2	1	557	61.057	4.93	High	High	High	High	High	High	High	High	High	High	High	High	High	High	High	High	High	High	High	High	High	High	High	High	High	High	High	High	High	High	565.4	433.9	451.7	410.5	398.9	424.8	438.1
NP_001025090	Necap1	adaptin ear-binding coat-associated protein 1 [Rattus norvegicus]	0	133.901	59.2058	16	82	15	1	277	29.774	6.38	High	High	High	High	High	High	High	High	High	High	High	High	High	High	High	High	High	High	High	High	High	High	High	High	High	High	High	High	High	High	1325.6	1853.1	1856.5	1899.2	1753.7	1533.6	1530.9
XP_038960822	C1qtnf4	complement C1q tumor necrosis factor-related protein 4 isoform X1 [Rattus norvegicus]	0	63.552	59.2025	12	41	12	1	326	35.157	8.98	High	High	High	High	High	High	High	High	High	High	High	High	High	High	High	High	High	High	High	High	High	High	High	High	High	High	High	High	High	High	426	501.4	462.9	386.6	413.4	436.7	409.6
XP_006228043	Psmb1	proteasome subunit beta type-1 isoform X1 [Rattus norvegicus]	0	63.6216	59.1667	11	41	11	1	240	26.39	7.8	High	High	High	High	High	High	High	High	High	High	High	High	High	High	High	High	High	High	High	High	High	High	High	High	High	High	High	High	High	High	1100	935.9	926.6	946.7	905.3	1003.5	973
NP_996729	Pfkp	ATP-dependent 6-phosphofructokinase, platelet type [Rattus norvegicus]	0	444.767	59.1371	45	380	42	1	788	85.665	7.28	High	High	High	High	High	High	High	High	High	High	High	High	High	High	High	High	High	High	High	High	High	High	High	High	High	High	High	High	High	High	8579.8	7422.3	7622.5	7177.8	7558	8102.8	8284.4
NP_598212	Mob4	MOB-like protein phocein [Rattus norvegicus]	0	69.7029	59.1111	11	59	11	1	225	26.016	5.78	High	High	High	High	High	High	High	High	High	High	High	High	High	High	High	High	High	High	High	High	High	High	High	High	High	High	High	High	High	High	448.3	517.7	522.2	510.9	542.6	500.5	491.3
XP_038949087	Phyhip	phytanoyl-CoA hydroxylase-interacting protein isoform X1 [Rattus norvegicus]	0	126.037	59.0909	18	98	15	1	330	37.53	7.01	High	High	High	High	High	High	High	High	High	High	High	High	High	High	High	High	High	High	High	High	High	High	High	High	High	High	High	High	High	High	1834.1	1414.9	1577.2	1372.3	1235.8	1912.5	1840.4
XP_006235794	Arfgap1	ADP-ribosylation factor GTPase-activating protein 1 isoform X1 [Rattus norvegicus]	0	118.323	59.0588	17	66	17	1	425	46.665	5.57	High	High	High	High	High	High	High	High	High	High	High	High	High	High	High	High	High	High	High	High	High	High	High	High	High	High	High	High	High	High	543.6	611.6	687.3	579.6	587.4	714.1	688.6
XP_038943838	Bdh1	D-beta-hydroxybutyrate dehydrogenase, mitochondrial isoform X1 [Rattus norvegicus]	0	110.468	59.0116	18	108	17	1	344	38.308	8.84	High	High	High	High	High	High	High	High	High	High	High	High	High	High	High	High	High	High	High	High	High	High	High	High	High	High	High	High	High	High	2213.6	2361.4	2203.3	2188.7	2422.3	2412.1	2584.5
NP_068534	Pgrmc1	membrane-associated progesterone receptor component 1 [Rattus norvegicus]	0	80.642	58.9744	12	62	11	1	195	21.585	4.6	High	High	High	High	High	High	High	High	High	High	High	High	High	High	High	High	High	High	High	High	High	High	High	High	High	High	High	High	High	High	1574.4	1601.2	1475.3	1545.2	1623.6	1543.7	1561.7
NP_001094392	Prkaca	cAMP-dependent protein kinase catalytic subunit alpha [Rattus norvegicus]	0	167.686	58.9744	24	153	10	1	351	40.58	8.79	High	High	High	High	High	High	High	High	High	High	High	High	High	High	High	High	High	High	High	High	High	High	High	High	High	High	High	High	High	High	3774.8	4177.5	4532.5	4349	4295.5	3837.2	3863.8
XP_038939041	Ptp4a1	protein tyrosine phosphatase type IVA 1 isoform X1 [Rattus norvegicus]	0	44.951	58.9595	8	35	4	1	173	19.802	8.97	High	High	High	High	High	High	High	High	High	High	High	High	High	High	High	High	High	High	High	High	High	High	High	High	High	High	High	High	High	High	986.2	1229.9	1155.5	1302	1178.8	1025.5	973.6
NP_058979	Psma6	proteasome subunit alpha type-6 [Rattus norvegicus]	0	92.773	58.9431	14	63	14	1	246	27.382	6.76	High	High	High	High	High	High	High	High	High	High	High	High	High	High	High	High	High	High	High	High	High	High	High	High	High	High	High	High	High	High	1878.4	1416.5	1497.6	1419.6	1399.6	1661.2	1697.7
NP_058725	Nefm	neurofilament medium polypeptide [Rattus norvegicus]	0	384.552	58.9349	59	489	53	1	845	95.591	4.78	High	High	High	High	High	High	High	High	High	High	High	High	High	High	High	High	High	High	High	High	High	High	High	High	High	High	High	High	High	High	8192.8	17493.9	16293	13129.6	10810.5	13778	12236.8
NP_036640	Atp2b2	plasma membrane calcium-transporting ATPase 2 [Rattus norvegicus]	0	687.139	58.9316	78	781	47	1	1198	132.531	5.96	High	High	High	High	High	High	High	High	High	High	High	High	High	High	High	High	High	High	High	High	High	High	High	High	High	High	High	High	High	High	6507.3	8689.4	8542.2	8612.4	9202.5	6590.3	6575.6
XP_017448334	Agk	acylglycerol kinase, mitochondrial isoform X1 [Rattus norvegicus]	0	166.856	58.9074	22	110	22	1	421	46.739	8.25	High	High	High	High	High	High	High	High	High	High	High	High	High	High	High	High	High	High	High	High	High	High	High	High	High	High	High	High	High	High	2217.9	1852.5	1787.9	1702.2	1872.3	2181.1	2226.7
XP_006233995	Slc25a25	calcium-binding mitochondrial carrier protein SCaMC-2 isoform X3 [Rattus norvegicus]	0	125.898	58.8822	21	76	19	1	501	55.931	8.85	High	High	High	High	High	High	High	High	High	High	High	High	High	High	High	High	High	High	High	High	High	High	High	High	High	High	High	High	High	High	1102.8	1010.7	958.2	974.4	1043.9	1110.6	1112.4
XP_006246686	Eif4a1	eukaryotic initiation factor 4A-I isoform X2 [Rattus norvegicus]	0	149.321	58.8808	24	119	12	1	411	46.823	5.68	High	High	High	High	High	High	High	High	High	High	High	High	High	High	High	High	High	High	High	High	High	High	High	High	High	High	High	High	High	High	2856.1	2191.7	2253	2315.5	2199.3	2677.6	2698.7
XP_038958961	Glrx	glutaredoxin-1 isoform X1 [Rattus norvegicus]	0	53.6357	58.8785	8	37	8	1	107	11.871	8.62	High	High	High	High	High	High	High	High	High	High	High	High	High	High	High	High	High	High	High	High	High	High	High	High	High	High	High	High	High	High	486	337.8	362.5	385.5	318.4	432.1	462.6
XP_038936807	Cryab	alpha-crystallin B chain isoform X1 [Rattus norvegicus]	0	66.2462	58.8571	11	57	11	1	175	20.076	7.33	High	High	High	High	High	High	High	High	High	High	High	High	High	High	High	High	High	High	High	High	High	High	High	High	High	High	High	High	High	High	1714.6	1191.7	1254.4	1120.5	1171	1274.5	1267.4
XP_038951241	Hnrnpk	heterogeneous nuclear ribonucleoprotein K isoform X1 [Rattus norvegicus]	0	168.851	58.8362	22	135	1	1	464	50.996	5.33	High	Not Found	Not Found	High	Not Found	Not Found	High	High	Not Found	High	High	Not Found	High	High	Not Found	High	Not Found	Not Found	High	High	Not Found	High	Not Found	Not Found	High	Not Found	Not Found	High	Not Found	Not Found	9.8	7	6.2	8.2	7.4	8.5	11.5
XP_038958399	Rap1gds1	rap1 GTPase-GDP dissociation stimulator 1 isoform X3 [Rattus norvegicus]	0	211.273	58.8138	27	128	0	1	607	65.903	5.45	Not Found	Not Found	Not Found	Not Found	Not Found	Not Found	Not Found	Not Found	Not Found	Not Found	Not Found	Not Found	Not Found	Not Found	Not Found	Not Found	Not Found	Not Found	Not Found	Not Found	Not Found	Not Found	Not Found	Not Found	Not Found	Not Found	Not Found	Not Found	Not Found	Not Found	124.4	88.9	93.7	92.7	96.2	108.5	112.2
XP_038950198	Ogdhl	2-oxoglutarate dehydrogenase-like, mitochondrial isoform X1 [Rattus norvegicus]	0	383.378	58.8119	53	285	45	1	1010	114.564	6.93	High	High	High	High	High	High	High	High	High	High	High	High	High	High	High	High	High	High	High	High	High	High	High	High	High	High	High	High	High	High	3065.5	2749.5	2642.8	2924.1	3070.4	3264.9	3570.9
NP_001029241	Tpm1	tropomyosin alpha-1 chain isoform Tpm1.6cy [Rattus norvegicus]	0	151.996	58.8028	30	149	1	1	284	32.689	4.75	High	High	High	High	High	High	High	High	High	High	High	High	High	High	High	High	High	High	High	High	High	High	High	High	High	High	High	High	High	High	139.4	118.5	121.5	122.1	117.4	119.6	117.7
NP_001094200	Nipsnap1	protein NipSnap homolog 1 [Rattus norvegicus]	0	113.436	58.8028	17	123	17	1	284	33.325	9.38	High	High	High	High	High	High	High	High	High	High	High	High	High	High	High	High	High	High	High	High	High	High	High	High	High	High	High	High	High	High	3711.6	3100.6	2944.5	2852.2	3200.8	3486.6	3861.9
XP_217183	Coro2b	coronin-2B [Rattus norvegicus]	0	144.525	58.75	22	148	22	1	480	54.929	8.27	High	High	High	High	High	High	High	High	High	High	High	High	High	High	High	High	High	High	High	High	High	High	High	High	High	High	High	High	High	High	3640.9	3991.5	3819.9	3981.9	4056.9	3437.5	3469.3
XP_038958397	Rap1gds1	rap1 GTPase-GDP dissociation stimulator 1 isoform X1 [Rattus norvegicus]	0	204.298	58.7459	27	123	1	1	606	65.832	5.45	Not Found	High	Not Found	Not Found	High	Not Found	Not Found	High	Not Found	Not Found	High	Not Found	Not Found	High	Not Found	Not Found	High	Not Found	Not Found	High	Not Found	Not Found	High	Not Found	Not Found	High	Not Found	Not Found	High	Not Found	2682.8	1809.5	2164.2	2014.1	1838	2459.9	2443.7
NP_001004238	Rab21	ras-related protein Rab-21 [Rattus norvegicus]	0	78.8331	58.7444	14	59	14	1	223	24.148	7.94	High	High	High	High	High	High	High	High	High	High	High	High	High	High	High	High	High	High	High	High	High	High	High	High	High	High	High	High	High	High	871.2	1191.2	1156.3	1226.6	1266.9	873.7	871.6
XP_006254985	Me2	NAD-dependent malic enzyme, mitochondrial isoform X1 [Rattus norvegicus]	0	158.72	58.714	22	77	21	1	591	66.267	7.91	High	High	High	High	High	High	High	High	High	High	High	High	High	High	High	High	High	High	High	High	High	High	High	High	High	High	High	High	High	High	484.4	428.3	415.4	484.3	467.4	494.4	507.4
NP_058905	Mecr	enoyl-[acyl-carrier-protein] reductase, mitochondrial precursor [Rattus norvegicus]	0	94.9501	58.7131	12	40	2	1	373	40.301	8.78	High	High	High	High	High	High	High	High	High	High	High	High	High	High	High	High	High	High	High	High	High	High	High	High	High	High	High	High	High	High	387.9	437.8	437.9	449.6	444.8	419.9	454.2
NP_058683	Acly	ATP-citrate synthase isoform 1 [Rattus norvegicus]	0	431.478	58.6739	63	370	63	1	1101	120.704	7.44	High	High	High	High	High	High	High	High	High	High	High	High	High	High	High	High	High	High	High	High	High	High	High	High	High	High	High	High	High	High	8747.2	5196	5751.7	5620.6	5680.3	7843.5	7918.8
XP_038936738	Ncam1	neural cell adhesion molecule 1 isoform X9 [Rattus norvegicus]	0	515.113	58.6592	52	1151	0	1	895	98.372	4.96	Not Found	Not Found	Not Found	Not Found	Not Found	Not Found	Not Found	Not Found	Not Found	Not Found	Not Found	Not Found	Not Found	Not Found	Not Found	Not Found	Not Found	Not Found	Not Found	Not Found	Not Found	Not Found	Not Found	Not Found	Not Found	Not Found	Not Found	Not Found	Not Found	Not Found	76.2	93.9	96.3	95.8	93	85.7	72
NP_113894	Rps8	40S ribosomal protein S8 [Rattus norvegicus]	0	98.7477	58.6538	13	83	13	1	208	24.19	10.32	High	High	High	High	High	High	High	High	High	High	High	High	High	High	High	High	High	High	High	High	High	High	High	High	High	High	High	High	High	High	2253.2	2255.6	2174.6	2399.4	2454.6	2222.3	2349.8
NP_001013246	Dynlt3	dynein light chain Tctex-type 3 [Rattus norvegicus]	0	27.0984	58.6207	3	13	3	1	116	12.889	5.36	High	High	High	High	High	High	High	High	High	High	High	High	High	High	High	High	High	High	High	High	High	High	High	High	High	High	High	High	High	High	103.7	72.7	74.4	89.2	96.5	102.6	98.9
NP_037321	Gnaz	guanine nucleotide-binding protein G(z) subunit alpha [Rattus norvegicus]	0	207.059	58.5915	22	189	21	1	355	40.854	7.61	High	High	High	High	High	High	High	High	High	High	High	High	High	High	High	High	High	High	High	High	High	High	High	High	High	High	High	High	High	High	3794.9	4563.5	4440.7	4418.8	4369.3	3533.4	3457.8
XP_038964019	Pi4k2a	phosphatidylinositol 4-kinase type 2-alpha isoform X2 [Rattus norvegicus]	0	144.513	58.5774	25	80	25	1	478	54.271	8.07	High	High	High	High	High	High	High	High	High	High	High	High	High	High	High	High	High	High	High	High	High	High	High	High	High	High	High	High	High	High	1524.3	1540	1473	1568.6	1606.4	1393.6	1315.8
NP_110500	Pfn2	profilin-2 [Rattus norvegicus]	0	97.8505	58.5714	9	87	9	1	140	14.992	6.99	High	High	High	High	High	High	High	High	High	High	High	High	High	High	High	High	High	High	High	High	High	High	High	High	High	High	High	High	High	High	1706.5	1340.1	1513.6	1191.1	1188.1	1628.3	1675.3
XP_038953258	LOC102557111	transcriptional activator protein Pur-alpha [Rattus norvegicus]	0	146.472	58.567	16	92	14	1	321	34.862	6.44	High	High	High	High	High	High	High	High	High	High	High	High	High	High	High	High	High	High	High	High	High	High	High	High	High	High	High	High	High	High	2750.6	2869.6	2930.9	2682.4	3025	3000	3031.9
NP_037115	Myo1d	unconventional myosin-Id [Rattus norvegicus]	0	277.82	58.5487	52	195	51	1	1006	116.021	9.41	High	High	High	High	High	High	High	High	High	High	High	High	High	High	High	High	High	High	High	High	High	High	High	High	High	High	High	High	High	High	4433.7	3429.4	3127.1	3115.3	3031.4	4139	3867.9
XP_017448308	Aak1	AP2-associated protein kinase 1 isoform X2 [Rattus norvegicus]	0	469.452	58.3908	51	295	2	1	1305	140.355	6.02	Not Found	Not Found	High	Not Found	Not Found	High	Not Found	Not Found	High	Not Found	Not Found	High	Not Found	Not Found	High	Not Found	Not Found	High	Not Found	Not Found	High	Not Found	Not Found	High	Not Found	Not Found	High	Not Found	Not Found	High	2849.4	3605	3557.7	4033.6	4327.3	3469.1	3558
NP_001099855	Cisd1	CDGSH iron-sulfur domain-containing protein 1 [Rattus norvegicus]	0	110.683	58.3333	12	94	12	1	108	12.089	8.84	High	High	High	High	High	High	High	High	High	High	High	High	High	High	High	High	High	High	High	High	High	High	High	High	High	High	High	High	High	High	3817.6	3031.7	2988	3170	3453.1	3541.4	3694.7
NP_001128045	Ntpcr	cancer-related nucleoside-triphosphatase [Rattus norvegicus]	0	36.6059	58.3333	8	15	8	1	192	20.8	9.83	High	High	High	High	High	High	High	High	High	High	High	High	High	High	High	High	High	High	High	High	High	High	High	High	High	High	High	High	High	High	84.5	78.1	74.5	86.9	76.3	92.3	88.5
XP_038955639	Uba1	ubiquitin-like modifier-activating enzyme 1 isoform X1 [Rattus norvegicus]	0	428.41	58.3176	47	261	32	1	1058	117.713	5.57	High	High	High	High	High	High	High	High	High	High	High	High	High	High	High	High	High	High	High	High	High	High	High	High	High	High	High	High	High	High	7003.8	4654.4	5173.3	4611.6	4418.8	5816.1	6070.1
XP_017446628	Dclk1	serine/threonine-protein kinase DCLK1 isoform X6 [Rattus norvegicus]	0	286.421	58.299	38	188	0	1	729	81.003	8.66	Not Found	Not Found	Not Found	Not Found	Not Found	Not Found	Not Found	Not Found	Not Found	Not Found	Not Found	Not Found	Not Found	Not Found	Not Found	Not Found	Not Found	Not Found	Not Found	Not Found	Not Found	Not Found	Not Found	Not Found	Not Found	Not Found	Not Found	Not Found	Not Found	Not Found
XP_038953202	LOC103694176	60 kDa heat shock protein, mitochondrial-like [Rattus norvegicus]	0	416.072	58.2897	33	445	1	1	573	60.815	6	High	Not Found	High	High	Not Found	High	High	Not Found	High	High	Not Found	High	High	Not Found	High	High	Not Found	High	High	Not Found	High	High	Not Found	High	High	Not Found	High	High	Not Found	High	15.2	16.2	15.3	16.3	17.7	15.7	18
XP_008768995	Ptk2b	protein-tyrosine kinase 2-beta isoform X1 [Rattus norvegicus]	0	293.473	58.2755	49	188	48	1	1009	115.71	6.33	High	High	High	High	High	High	High	High	High	High	High	High	High	High	High	High	High	High	High	High	High	High	High	High	High	High	High	High	High	High	3278.3	2711.7	3029.8	3167.1	3044.3	3509.7	3296.2
XP_006251204	Grpel1	grpE protein homolog 1, mitochondrial isoform X1 [Rattus norvegicus]	0	69.8231	58.2609	12	46	12	1	230	25.796	8.15	High	High	High	High	High	High	High	High	High	High	High	High	High	High	High	High	High	High	High	High	High	High	High	High	High	High	High	High	High	High	872.7	853.8	855	903.6	951.8	1012.9	1067.4
NP_001264140	Dbnl	drebrin-like protein isoform 1 [Rattus norvegicus]	0	140.571	58.2569	21	95	21	1	436	48.583	4.92	High	High	High	High	High	High	High	High	High	High	High	High	High	High	High	High	High	High	High	High	High	High	High	High	High	High	High	High	High	High	1414	1659.4	1747	1454.4	1341.8	1563.6	1588.1
NP_001037709	Tomm34	mitochondrial import receptor subunit TOM34 [Rattus norvegicus]	0	99.5346	58.2524	15	54	2	1	309	34.44	9.13	High	High	High	High	High	High	High	High	High	High	High	High	High	High	High	High	High	High	High	High	High	High	High	High	High	High	High	High	High	High	1126.9	922.8	1008.6	976.5	920.2	1152.9	1108.2
NP_001300864	Rps9l1	40S ribosomal protein S9 [Rattus norvegicus]	0	81.7554	58.2474	18	120	18	1	194	22.578	10.65	High	High	High	High	High	High	High	High	High	High	High	High	High	High	High	High	High	High	High	High	High	High	High	High	High	High	High	High	High	High	4030	4043.1	3974.6	3912.9	4026.8	3943.7	4142.7
NP_001004252	Farsb	phenylalanine--tRNA ligase beta subunit [Rattus norvegicus]	0	186.604	58.2343	31	124	30	1	589	65.609	7.05	High	High	High	High	High	High	High	High	High	High	High	High	High	High	High	High	High	High	High	High	High	High	High	High	High	High	High	High	High	High	2030.2	2390.4	2294	2366	2460.5	2031.6	2163.3
XP_038954214	Coa6	cytochrome c oxidase assembly factor 6 homolog [Rattus norvegicus]	0	21.7418	58.2278	4	19	4	1	79	9.333	7.74	High	High	High	High	High	High	High	High	High	High	High	High	High	High	High	High	High	High	High	High	High	High	High	High	High	High	High	High	High	High	118.3	126.7	122.1	99.6	97	134.5	134.9
XP_006246096	Gng13	guanine nucleotide-binding protein G(I)/G(S)/G(O) subunit gamma-13 isoform X1 [Rattus norvegicus]	0	32.5602	58.209	5	37	5	1	67	7.974	5.45	High	High	High	High	High	High	High	High	High	High	High	High	High	High	High	High	High	High	High	High	High	High	High	High	High	High	High	High	High	High	1495.7	1462.2	1628	1932.8	1713.5	1433.2	1652.8
XP_006233880	Sh3glb2	endophilin-B2 isoform X5 [Rattus norvegicus]	0	150.735	58.1683	25	124	1	1	404	44.825	5.58	High	High	High	High	High	High	High	High	High	High	High	High	High	High	High	High	High	High	High	High	High	High	High	High	High	High	High	High	High	High	37.8	52.5	53.3	57.6	57.2	61.8	67.8
NP_446451	Ppp2r2a	serine/threonine-protein phosphatase 2A 55 kDa regulatory subunit B alpha isoform [Rattus norvegicus]	0	146.979	58.1655	21	80	15	1	447	51.645	6.2	High	High	High	High	High	High	High	High	High	High	High	High	High	High	High	High	High	High	High	High	High	High	High	High	High	High	High	High	High	High	2323.9	1677	1865.3	1578.2	1597.5	2166.5	2235.9
NP_075412	Dpysl5	dihydropyrimidinase-related protein 5 [Rattus norvegicus]	0	179.505	58.156	23	108	23	1	564	61.501	7.08	High	High	High	High	High	High	High	High	High	High	High	High	High	High	High	High	High	High	High	High	High	High	High	High	High	High	High	High	High	High	3076.5	2298.3	2719.6	2416.8	2205.9	2734.2	2890.4
XP_038938992	Ptprs	receptor-type tyrosine-protein phosphatase S isoform X12 [Rattus norvegicus]	0	603.138	58.1395	64	428	1	1	1505	168.758	6.81	High	High	High	High	High	High	High	High	High	High	High	High	High	High	High	High	High	High	High	High	High	High	High	High	High	High	High	High	High	High	211.4	359.8	342.6	350.9	359.6	256.7	238.8
XP_006250493	Bpnt1	3'(2'),5'-bisphosphate nucleotidase 1 isoform X2 [Rattus norvegicus]	0	90.9629	58.1169	12	49	1	1	308	33.153	5.87	High	High	High	High	High	High	High	High	High	High	High	High	High	High	High	High	High	High	High	High	High	High	High	High	High	High	High	High	High	High	18.9	14.6	14.5	15.5	16.9	16.5	16.5
NP_036709	Gstp1	glutathione S-transferase P [Rattus norvegicus]	0	78.7637	58.0952	11	66	11	1	210	23.424	7.36	High	High	High	High	High	High	High	High	High	High	High	High	High	High	High	High	High	High	High	High	High	High	High	High	High	High	High	High	High	High	1076.9	733.4	813.4	796.7	702.6	848.9	875.2
XP_006234699	Commd9	COMM domain-containing protein 9 isoform X1 [Rattus norvegicus]	0	37.6832	58.0808	8	16	8	1	198	21.96	6.04	High	High	High	High	High	High	High	High	High	High	High	High	High	High	High	High	High	High	High	High	High	High	High	High	High	High	High	High	High	High	206.2	179.7	174.4	195.1	193.2	193.7	183.6
NP_071797	Rplp0	60S acidic ribosomal protein P0 [Rattus norvegicus]	0	138.531	58.0442	16	88	16	1	317	34.194	6.25	High	High	High	High	High	High	High	High	High	High	High	High	High	High	High	High	High	High	High	High	High	High	High	High	High	High	High	High	High	High	2008.6	2311.8	2309.2	2423.6	2521.5	2051.7	2128.5
XP_006254845	Dctn4	dynactin subunit 4 isoform X1 [Rattus norvegicus]	0	128.905	58.0435	21	67	21	1	460	52.241	7.69	High	High	High	High	High	High	High	High	High	High	High	High	High	High	High	High	High	High	High	High	High	High	High	High	High	High	High	High	High	High	1189.6	1011.1	978	1114	1032	1166.1	1102.9
XP_006237896	Lyn	tyrosine-protein kinase Lyn isoform X1 [Rattus norvegicus]	0	129.416	58.0078	23	86	1	1	512	58.623	7.11	Not Found	High	Not Found	Not Found	High	Not Found	Not Found	High	Not Found	Not Found	High	Not Found	Not Found	High	Not Found	Not Found	High	Not Found	Not Found	High	Not Found	Not Found	High	Not Found	Not Found	High	Not Found	Not Found	High	Not Found	574.9	757.5	680.4	729.5	715	618.9	613.9
NP_001376161	Timm10b	mitochondrial import inner membrane translocase subunit Tim10 B [Rattus norvegicus]	0	21.5374	58	5	15	5	1	100	11.344	7.15	High	High	High	High	High	High	High	High	High	High	High	High	High	High	High	High	High	High	High	High	High	High	High	High	High	High	High	High	High	High	368.5	326.5	306.9	328.4	323.5	350.8	369.4
XP_038961051	Gdap1l1	ganglioside-induced differentiation-associated protein 1-like 1 isoform X1 [Rattus norvegicus]	0	111.048	57.9946	17	83	16	1	369	42.049	6.64	High	High	High	High	High	High	High	High	High	High	High	High	High	High	High	High	High	High	High	High	High	High	High	High	High	High	High	High	High	High	1170.1	1179.8	1187.7	1086.2	1183.1	1322.7	1340.4
XP_008761275	Mgll	monoglyceride lipase isoform X1 [Rattus norvegicus]	0	137.264	57.9937	16	95	16	1	319	35.346	7.8	High	High	High	High	High	High	High	High	High	High	High	High	High	High	High	High	High	High	High	High	High	High	High	High	High	High	High	High	High	High	2260.2	1873	1957.8	1913.5	2114.4	2140.5	2050.2
NP_599234	Akr7a2	aflatoxin B1 aldehyde reductase member 2 [Rattus norvegicus]	0	72.2134	57.9882	13	51	13	1	338	37.574	6.73	High	High	High	High	High	High	High	High	High	High	High	High	High	High	High	High	High	High	High	High	High	High	High	High	High	High	High	High	High	High	1119.2	783.6	878.4	706.9	704.7	1039	1035.3
XP_038942878	Septin9	septin-9 isoform X2 [Rattus norvegicus]	0	225.982	57.976	31	157	31	1	583	65.616	8.9	High	High	High	High	High	High	High	High	High	High	High	High	High	High	High	High	High	High	High	High	High	High	High	High	High	High	High	High	High	High	2290.6	3685.4	3501.4	3887.3	3652	2699.3	2896
NP_001008519	Lrpprc	leucine-rich PPR motif-containing protein, mitochondrial precursor [Rattus norvegicus]	0	449.019	57.9741	78	325	78	1	1392	156.554	6.61	High	High	High	High	High	High	High	High	High	High	High	High	High	High	High	High	High	High	High	High	High	High	High	High	High	High	High	High	High	High	5486.7	5241.1	5100.5	5521.2	5936.4	6186.8	6612.4
XP_038953799	Hsdl1	inactive hydroxysteroid dehydrogenase-like protein 1 isoform X1 [Rattus norvegicus]	0	105.477	57.8788	16	72	16	1	330	36.884	8.7	High	High	High	High	High	High	High	High	High	High	High	High	High	High	High	High	High	High	High	High	High	High	High	High	High	High	High	High	High	High	1233.4	1084.5	1097.8	1062.5	1152	1202.1	1197.8
XP_006251579	Ppp3r1	calcineurin subunit B type 1 isoform X1 [Rattus norvegicus]	0	171.374	57.8704	12	128	12	1	216	24.963	5.21	High	High	High	High	High	High	High	High	High	High	High	High	High	High	High	High	High	High	High	High	High	High	High	High	High	High	High	High	High	High	1104.3	924.4	1005	906.1	912.5	1195.1	899.8
XP_038959961	Ank2	ankyrin-2 isoform X38 [Rattus norvegicus]	0	795.421	57.8663	91	621	0	1	2034	223.638	6.47	Not Found	Not Found	Not Found	Not Found	Not Found	Not Found	Not Found	Not Found	Not Found	Not Found	Not Found	Not Found	Not Found	Not Found	Not Found	Not Found	Not Found	Not Found	Not Found	Not Found	Not Found	Not Found	Not Found	Not Found	Not Found	Not Found	Not Found	Not Found	Not Found	Not Found	31	91.9	91.9	74.4	87.7	78.5	82.1
XP_006236906	Pcbp1	poly(rC)-binding protein 1 [Rattus norvegicus]	0	86.4822	57.8652	13	66	9	1	356	37.474	7.09	High	High	High	High	High	High	High	High	High	High	High	High	High	High	High	High	High	High	High	High	High	High	High	High	High	High	High	High	High	High	1380.1	1034.6	1156.5	1146.6	1105	1339.7	1367.2
NP_114190	Calb1	calbindin [Rattus norvegicus]	0	77.7601	57.8544	12	42	11	1	261	29.975	4.83	High	High	High	High	High	High	High	High	High	High	High	High	High	High	High	High	High	High	High	High	High	High	High	High	High	High	High	High	High	High	683.4	479.9	547.3	524.3	447.8	719.8	629
XP_038938858	Epb41l3	band 4.1-like protein 3 isoform X17 [Rattus norvegicus]	0	500.786	57.8281	70	399	2	1	1105	122.377	5.12	High	High	High	High	High	High	High	High	High	High	High	High	High	High	High	High	High	High	High	High	High	High	High	High	High	High	High	High	High	High	5950.7	7783.9	8360.1	8109.9	7768.3	6542.6	6317
NP_001100089	Usp5	ubiquitin carboxyl-terminal hydrolase 5 [Rattus norvegicus]	0	278.343	57.8089	34	172	34	1	858	95.718	5.01	High	High	High	High	High	High	High	High	High	High	High	High	High	High	High	High	High	High	High	High	High	High	High	High	High	High	High	High	High	High	3533.5	2416.1	2676.8	2458	2371.7	3032.8	3163
NP_068837	Clip2	CAP-Gly domain-containing linker protein 2 [Rattus norvegicus]	0	332.871	57.7841	64	207	51	1	1047	115.747	6.54	High	High	High	High	High	High	High	High	High	High	High	High	High	High	High	High	High	High	High	High	High	High	High	High	High	High	High	High	High	High	3869.5	3716.8	3808.7	3973.4	3982.2	3991.5	3922.3
XP_008764581	Dmxl2	dmX-like protein 2 isoform X3 [Rattus norvegicus]	0	1084.5	57.7595	140	820	137	1	3035	338.68	6.39	High	High	High	High	High	High	High	High	High	High	High	High	High	High	High	High	High	High	High	High	High	High	High	High	High	High	High	High	High	High	17557	13739.6	14089.5	14745.6	16066.4	16731.2	16872.6
NP_001129138	Lrrc47	leucine-rich repeat-containing protein 47 [Rattus norvegicus]	0	143.057	57.7586	25	73	25	1	580	63.492	8.24	High	High	High	High	High	High	High	High	High	High	High	High	High	High	High	High	High	High	High	High	High	High	High	High	High	High	High	High	High	High	1016.3	846.1	842.9	915.2	872.9	982.7	1014
XP_006233881	Sh3glb2	endophilin-B2 isoform X6 [Rattus norvegicus]	0	147.201	57.75	25	126	1	1	400	44.421	5.82	High	High	High	High	High	High	High	High	High	High	High	High	High	High	High	High	High	High	High	High	High	High	High	High	High	High	High	High	High	High	3583.6	3356.3	3536.3	3269.5	3361.5	3829.3	4010.6
NP_001008282	Psmd3	26S proteasome non-ATPase regulatory subunit 3 [Rattus norvegicus]	0	174.034	57.7358	30	115	30	1	530	60.65	8.44	High	High	High	High	High	High	High	High	High	High	High	High	High	High	High	High	High	High	High	High	High	High	High	High	High	High	High	High	High	High	2514	1710.7	1761.3	1798.3	1734.1	2341.3	2310.8
NP_001100879	Csnk2a2	casein kinase II subunit alpha' [Rattus norvegicus]	0	115.199	57.7143	18	71	3	1	350	41.191	8.56	High	High	High	High	High	High	High	High	High	High	High	High	High	High	High	High	High	High	High	High	High	High	High	High	High	High	High	High	High	High	1588.4	1473.3	1525.3	1547.4	1492.9	1536	1499.8
XP_038936811	Mras	ras-related protein M-Ras isoform X1 [Rattus norvegicus]	0	102.389	57.6271	14	84	14	1	236	27.134	8.84	High	High	High	High	High	High	High	High	High	High	High	High	High	High	High	High	High	High	High	High	High	High	High	High	High	High	High	High	High	High	1618.3	1603.3	1663.1	1654.3	1624.8	1546.9	1506.2
NP_001008375	Pgrmc2	membrane-associated progesterone receptor component 2 [Rattus norvegicus]	0	47.8335	57.6037	11	30	10	1	217	23.389	5.26	High	High	High	High	High	High	High	High	High	High	High	High	High	High	High	High	High	High	High	High	High	High	High	High	High	High	High	High	High	High	736.5	742.4	697	686.2	734	678.8	663.1
NP_001008290	Sbds	ribosome maturation protein SBDS [Rattus norvegicus]	0	55.2682	57.6	13	34	13	1	250	28.734	8.75	High	High	High	High	High	High	High	High	High	High	High	High	High	High	High	High	High	High	High	High	High	High	High	High	High	High	High	High	High	High	860.3	825.8	794.4	891.2	863.5	772.8	802.3
NP_620204	Syt17	synaptotagmin-17 [Rattus norvegicus]	0	138.549	57.5949	21	77	21	1	474	53.793	7.15	High	High	High	High	High	High	High	High	High	High	High	High	High	High	High	High	High	High	High	High	High	High	High	High	High	High	High	High	High	High	814.1	1047.9	944.2	1033.4	1006	842.9	854.9
NP_001100203	Trappc6b	trafficking protein particle complex subunit 6B [Rattus norvegicus]	0	39.6351	57.5949	10	28	10	1	158	17.965	8.68	High	High	High	High	High	High	High	High	High	High	High	High	High	High	High	High	High	High	High	High	High	High	High	High	High	High	High	High	High	High	740.4	630.3	640.5	639.5	587.3	660	628.4
NP_037199	Rpn1	dolichyl-diphosphooligosaccharide--protein glycosyltransferase subunit 1 precursor [Rattus norvegicus]	0	210.834	57.5908	33	161	33	1	606	68.359	6.51	High	High	High	High	High	High	High	High	High	High	High	High	High	High	High	High	High	High	High	High	High	High	High	High	High	High	High	High	High	High	3805.1	4301.2	4047.2	4167.1	4564.7	3604.7	3709
NP_036639	Atp1b2	sodium/potassium-transporting ATPase subunit beta-2 [Rattus norvegicus]	0	181.762	57.5862	17	209	17	1	290	33.377	8.31	High	High	High	High	High	High	High	High	High	High	High	High	High	High	High	High	High	High	High	High	High	High	High	High	High	High	High	High	High	High	3930.1	5114.8	5363.8	4972.6	5155.4	4139.2	3935.1
NP_001071109	Plcb1	1-phosphatidylinositol 4,5-bisphosphate phosphodiesterase beta-1 [Rattus norvegicus]	0	547.92	57.5658	68	335	67	1	1216	138.257	6.18	High	High	High	High	High	High	High	High	High	High	High	High	High	High	High	High	High	High	High	High	High	High	High	High	High	High	High	High	High	High	5613.3	5570.1	5901.1	5664.6	5605	5253.5	5517.7
NP_612530	Ppp1r1b	protein phosphatase 1 regulatory subunit 1B [Rattus norvegicus]	0	26.0306	57.561	7	15	7	1	205	22.899	4.6	High	High	High	High	High	High	High	High	High	High	High	High	Not Found	High	High	High	High	High	High	High	High	High	High	High	High	High	High	High	High	High	18.2	21.5	19.7	20.8	22.5	24	22.6
XP_006229814	Pak1	serine/threonine-protein kinase PAK 1 isoform X1 [Rattus norvegicus]	0	161.091	57.5368	21	102	11	1	544	60.54	5.86	High	High	High	High	High	High	High	High	High	High	High	High	High	High	High	High	High	High	High	High	High	High	High	High	High	High	High	High	High	High	606.7	520.7	567.2	554.2	493.8	644.8	669.1
XP_006253679	Faf2	FAS-associated factor 2 isoform X1 [Rattus norvegicus]	0	136.835	57.5281	18	90	18	1	445	52.427	5.47	High	High	High	High	High	High	High	High	High	High	High	High	High	High	High	High	High	High	High	High	High	High	High	High	High	High	High	High	High	High	855.2	893.2	909.5	915.7	963.8	907.4	853.7
NP_001099830	Ndufb8	NADH dehydrogenase [ubiquinone] 1 beta subcomplex subunit 8, mitochondrial [Rattus norvegicus]	0	65.1981	57.5269	8	115	8	1	186	21.944	6.05	High	High	High	High	High	High	High	High	High	High	High	High	High	High	High	High	High	High	High	High	High	High	High	High	High	High	High	High	High	High	886.9	831	769.3	814.1	775	874.2	923.5
XP_038944628	Synj1	synaptojanin-1 isoform X9 [Rattus norvegicus]	0	498.748	57.513	64	342	1	1	1351	149.17	8.22	High	High	High	High	High	High	High	High	High	High	High	High	High	High	High	High	High	High	High	High	High	High	High	High	High	High	High	High	High	High	24.5	26.8	26.6	34.3	29.5	27.8	26.2
NP_001102935	Ddo	D-aspartate oxidase [Rattus norvegicus]	0	98.1322	57.478	17	59	17	1	341	37.519	8.13	High	High	High	High	High	High	High	High	High	High	High	High	High	High	High	High	High	High	High	High	High	High	High	High	High	High	High	High	High	High	608.8	748.7	615.5	695.9	677.6	599.1	617.6
XP_038948150	Ogdh	2-oxoglutarate dehydrogenase, mitochondrial isoform X2 [Rattus norvegicus]	0	516.899	57.4468	59	385	2	1	1034	117.52	6.95	High	High	High	High	High	High	High	High	High	High	High	High	High	High	High	High	High	High	High	High	High	High	High	High	High	High	High	High	High	High	7634.6	6513.6	6354.7	7076.3	7458.3	8450.8	8864.3
XP_038959974	Ank2	ankyrin-2 isoform X50 [Rattus norvegicus]	0	762.17	57.3899	86	594	1	1	1908	209.73	6.25	High	High	Not Found	High	High	Not Found	High	High	Not Found	High	High	Not Found	High	High	Not Found	High	High	Not Found	High	High	Not Found	High	High	Not Found	High	High	Not Found	High	High	Not Found	18.4	17.5	16.9	16.1	17	15.5	18.7
NP_001292364	Pgd	6-phosphogluconate dehydrogenase, decarboxylating [Rattus norvegicus]	0	201.966	57.3499	23	130	23	1	483	53.202	7.02	High	High	High	High	High	High	High	High	High	High	High	High	High	High	High	High	High	High	High	High	High	High	High	High	High	High	High	High	High	High	2342.9	2158.3	2083.5	2239.2	2192.3	2335.6	2396.1
XP_006235277	Apmap	adipocyte plasma membrane-associated protein isoform X1 [Rattus norvegicus]	0	123.915	57.3494	20	81	20	1	415	46.417	6.14	High	High	High	High	High	High	High	High	High	High	High	High	High	High	High	High	High	High	High	High	High	High	High	High	High	High	High	High	High	High	1541.6	1488.3	1408.7	1587.1	1604.8	1383.6	1322.3
XP_038936599	Atad1	ATPase family AAA domain-containing protein 1 isoform X1 [Rattus norvegicus]	0	130.258	57.3407	16	97	16	1	361	40.691	6.9	High	High	High	High	High	High	High	High	High	High	High	High	High	High	High	High	High	High	High	High	High	High	High	High	High	High	High	High	High	High	868.5	790.1	768.8	845.4	898.7	865.8	893.1
XP_006254992	Rab27b	ras-related protein Rab-27B isoform X1 [Rattus norvegicus]	0	66.3106	57.3394	11	52	9	1	218	24.604	5.54	High	High	High	High	High	High	High	High	High	High	High	High	High	High	High	High	High	High	High	High	High	High	High	High	High	High	High	High	High	High	1483.6	1707.4	1757.6	1819.4	1842.1	1545.8	1538.4
NP_476534	Hadh	hydroxyacyl-coenzyme A dehydrogenase, mitochondrial precursor [Rattus norvegicus]	0	97.3934	57.3248	15	58	15	1	314	34.426	8.76	High	High	High	High	High	High	High	High	High	High	High	High	High	High	High	High	High	High	High	High	High	High	High	High	High	High	High	High	High	High	1098.3	960.7	1030.1	1251.9	1254.4	1059.1	1136.3
XP_038948146	Ogdh	2-oxoglutarate dehydrogenase, mitochondrial isoform X1 [Rattus norvegicus]	0	506.053	57.3218	58	382	1	1	1038	117.95	6.81	High	High	High	High	High	High	High	High	High	High	High	High	High	High	High	High	High	High	High	High	High	High	High	High	High	High	High	High	High	High	35.6	29.7	30	32.4	31.7	36.8	39.2
NP_071579	Hibadh	3-hydroxyisobutyrate dehydrogenase, mitochondrial precursor [Rattus norvegicus]	0	119.651	57.3134	16	52	16	1	335	35.28	8.47	High	High	High	High	High	High	High	High	High	High	High	High	High	High	High	High	High	High	High	High	High	High	High	High	High	High	High	High	High	High	740.6	630.2	647.9	665.4	652.5	691	742.8
NP_001258021	Ndrg4	protein NDRG4 isoform 2 precursor [Rattus norvegicus]	0	124.702	57.289	13	88	1	1	391	42.938	5.87	High	High	High	High	High	High	High	High	High	High	High	High	High	High	High	High	High	High	High	High	High	High	High	High	High	High	High	High	High	High	55.6	46.1	50.1	53.4	49.4	49.3	51.5
XP_006253733	Diras2	GTP-binding protein Di-Ras2 isoform X1 [Rattus norvegicus]	0	84.3646	57.2864	11	50	9	1	199	22.484	8.76	High	High	High	High	High	High	High	High	High	High	High	High	High	High	High	High	High	High	High	High	High	High	High	High	High	High	High	High	High	High	1309.8	914.7	1018.4	937.1	876.3	1169.1	1252.8
NP_001101033	Gatd1	Parkinson disease 7 domain-containing protein 1 [Rattus norvegicus]	0	77.5871	57.2727	9	35	9	1	220	23.249	6.84	High	High	High	High	High	High	High	High	High	High	High	High	High	High	High	High	High	High	High	High	High	High	High	High	High	High	High	High	High	High	375.5	367.7	374	366.9	366.3	361.9	362.1
NP_001020867	Yars1	tyrosine--tRNA ligase, cytoplasmic [Rattus norvegicus]	0	162.771	57.2695	34	123	34	1	564	62.986	8.44	High	High	High	High	High	High	High	High	High	High	High	High	High	High	High	High	High	High	High	High	High	High	High	High	High	High	High	High	High	High	2984.5	2617.8	2629.8	2849.7	2852.3	2998.7	3010
NP_997497	Rtcb	RNA-splicing ligase RtcB homolog [Rattus norvegicus]	0	202.119	57.2277	27	116	27	1	505	55.154	7.21	High	High	High	High	High	High	High	High	High	High	High	High	High	High	High	High	High	High	High	High	High	High	High	High	High	High	High	High	High	High	2140.3	1959.2	1983.2	2066	2179.7	1912.6	2069.1
XP_006239239	Capzb	F-actin-capping protein subunit beta isoform X1 [Rattus norvegicus]	0	168.895	57.1856	21	203	1	1	334	36.575	5.62	High	High	High	High	High	High	High	High	High	High	High	High	High	High	High	High	High	High	High	High	High	High	High	High	High	High	High	High	High	High	89.1	95	89.2	87	85	90	94
NP_570842	Palm	paralemmin-1 [Rattus norvegicus]	0	221.492	57.1802	29	166	27	1	383	41.901	4.91	High	High	High	High	High	High	High	High	High	High	High	High	High	High	High	High	High	High	High	High	High	High	High	High	High	High	High	High	High	High	1819	4345.3	4447.9	4600.2	4526.3	2329.9	2361.5
NP_001008318	Erp44	endoplasmic reticulum resident protein 44 precursor [Rattus norvegicus]	0	107.022	57.1429	19	69	18	1	406	46.848	5.27	High	High	High	High	High	High	High	High	High	High	High	High	High	High	High	High	High	High	High	High	High	High	High	High	High	High	High	High	High	High	1227	1349.6	1274.3	1277	1330.8	1205.5	1232.2
NP_001103815	Ube2v1	ubiquitin-conjugating enzyme E2 variant 1 [Rattus norvegicus]	0	68.0062	57.1429	10	63	5	1	147	16.344	7.96	High	High	High	High	High	High	High	High	High	High	High	High	High	High	High	High	High	High	High	High	High	High	High	High	High	High	High	High	High	High	458.7	361.2	387.2	355	329.3	407.8	441.1
XP_006253694	Rab24	ras-related protein Rab-24 isoform X1 [Rattus norvegicus]	0	66.3987	57.1429	11	30	11	1	203	23.129	6.23	High	High	High	High	High	High	High	High	High	High	High	High	High	High	High	High	High	High	High	High	High	High	High	High	High	High	High	High	High	High	378.4	386.4	385.9	400.9	425	425.5	402.5
XP_006253921	Lyrm4	LYR motif-containing protein 4 [Rattus norvegicus]	0	17.7058	57.1429	5	10	5	1	91	10.81	10.05	High	High	High	High	High	High	High	High	High	High	High	High	High	High	High	High	High	High	High	High	High	High	High	High	High	High	High	High	High	High	89.3	96.4	91.9	94.5	88.6	108.9	98.9
XP_017451731	Epb41l3	band 4.1-like protein 3 isoform X18 [Rattus norvegicus]	0	483.603	57.1297	69	386	1	1	1087	120.399	5.14	High	High	High	High	High	High	High	High	High	High	High	High	High	High	High	High	High	High	High	High	High	High	High	High	High	High	High	High	High	High	73.9	94.8	102.5	108.2	100.6	86	78.5
NP_861433	Acad9	complex I assembly factor ACAD9, mitochondrial [Rattus norvegicus]	0	207.853	57.12	30	133	30	1	625	68.8	7.69	High	High	High	High	High	High	High	High	High	High	High	High	High	High	High	High	High	High	High	High	High	High	High	High	High	High	High	High	High	High	2828.5	2328.2	2339.9	2471.8	2456.8	2871	2932.8
NP_001005889	Rdx	radixin [Rattus norvegicus]	0	232.133	57.1184	40	166	25	1	583	68.501	6.27	High	High	High	High	High	High	High	High	High	High	High	High	High	High	High	High	High	High	High	High	High	High	High	High	High	High	High	High	High	High	1328.1	1155.8	1218.4	999.8	1017.6	1107.2	1124.2
XP_017452743	Septin8	septin-8 isoform X1 [Rattus norvegicus]	0	227.885	57.109	27	209	2	1	422	49.372	6.3	High	High	High	High	High	High	High	High	High	High	High	High	High	High	High	High	High	High	High	High	High	High	High	High	High	High	High	High	High	High	70.4	182	191.9	191.8	197	102.2	95.6
NP_001094304	Ppa1	inorganic pyrophosphatase [Rattus norvegicus]	0	77.5168	57.0934	12	44	12	1	289	32.75	5.47	High	High	High	High	High	High	High	High	High	High	High	High	High	High	High	High	High	High	High	High	High	High	High	High	High	High	High	High	High	High	964.5	644.1	761.7	724.1	688	829.4	870.9
NP_001013144	Cyb5r1	NADH-cytochrome b5 reductase 1 [Rattus norvegicus]	0	99.527	57.0492	13	65	13	1	305	34.201	8.84	High	High	High	High	High	High	High	High	High	High	High	High	High	High	High	High	High	High	High	High	High	High	High	High	High	High	High	High	High	High	1270.8	1112.8	1032.4	1101.8	1150.3	1237.3	1245
XP_017455658	Eps15l1	epidermal growth factor receptor substrate 15-like 1 isoform X7 [Rattus norvegicus]	0	236.857	57.0175	37	124	1	1	798	88.145	5	Not Found	High	High	Not Found	High	High	Not Found	High	High	Not Found	High	High	Not Found	High	High	Not Found	High	High	Not Found	High	High	Not Found	High	High	Not Found	High	High	Not Found	High	High
NP_001071113	Prkacb	cAMP-dependent protein kinase catalytic subunit beta [Rattus norvegicus]	0	169.944	56.9801	23	163	9	1	351	40.682	8.56	High	High	High	High	High	High	High	High	High	High	High	High	High	High	High	High	High	High	High	High	High	High	High	High	High	High	High	High	High	High	842.5	908.7	977.8	1026.6	1002.8	838.6	848.3
XP_038936589	Idh3a	isocitrate dehydrogenase [NAD] subunit alpha, mitochondrial isoform X1 [Rattus norvegicus]	0	223.039	56.9519	25	384	25	1	374	40.404	6.73	High	High	High	High	High	High	High	High	High	High	High	High	High	High	High	High	High	High	High	High	High	High	High	High	High	High	High	High	High	High	8676.7	7701.4	7586.6	7195.9	7728.5	9668.3	10351.1
NP_001162584	Lrpap1	alpha-2-macroglobulin receptor-associated protein precursor [Rattus norvegicus]	0	136.563	56.9444	25	96	25	1	360	42.006	7.37	High	High	High	High	High	High	High	High	High	High	High	High	High	High	High	High	High	High	High	High	High	High	High	High	High	High	High	High	High	High	1697.7	2172.5	1939.1	1910.8	2041	1636.7	1705.6
NP_071609	Aldh9a1	4-trimethylaminobutyraldehyde dehydrogenase [Rattus norvegicus]	0	147.882	56.9416	21	96	21	1	497	54.015	6.67	High	High	High	High	High	High	High	High	High	High	High	High	High	High	High	High	High	High	High	High	High	High	High	High	High	High	High	High	High	High	1773.5	1348.7	1437.4	1398.5	1357.2	1684.7	1822.9
NP_001035097	Tuba3a	tubulin alpha-3 chain [Rattus norvegicus]	0	349.857	56.8889	24	1817	0	1	450	49.928	5.1	Not Found	Not Found	Not Found	Not Found	Not Found	Not Found	Not Found	Not Found	Not Found	Not Found	Not Found	Not Found	Not Found	Not Found	Not Found	Not Found	Not Found	Not Found	Not Found	Not Found	Not Found	Not Found	Not Found	Not Found	Not Found	Not Found	Not Found	Not Found	Not Found	Not Found	48.6	30	33.3	37.7	37.7	45.5	51.1
NP_036810	Tpm4	tropomyosin alpha-4 chain [Rattus norvegicus]	0	116.965	56.8548	26	107	10	1	248	28.492	4.69	High	High	High	High	High	High	High	High	High	High	High	High	High	High	High	High	High	High	High	High	High	High	High	High	High	High	High	High	High	High	465.6	497.3	542.7	396.7	413.1	456.7	437.5
NP_001100279	Vps26b	vacuolar protein sorting-associated protein 26B [Rattus norvegicus]	0	131.918	56.8452	25	110	24	1	336	39.1	7.37	High	High	High	High	High	High	High	High	High	High	High	High	High	High	High	High	High	High	High	High	High	High	High	High	High	High	High	High	High	High	1909.9	1817.4	1842.3	1788.8	1837.4	1927.8	1867.4
NP_112398	Tmsb4x	thymosin beta-4 [Rattus norvegicus]	0	45.0431	56.8182	8	47	6	1	44	5.05	5.06	High	High	High	High	High	High	High	High	High	High	High	High	High	High	High	High	High	High	High	High	High	High	High	High	High	High	High	High	High	High	1454.9	1080.3	1297.8	858.6	850.7	1723.4	1421
XP_003749973	LOC683961	40S ribosomal protein S13-like [Rattus norvegicus]	0	58.2876	56.7742	12	51	12	1	155	17.762	10.56	High	High	High	High	High	High	High	High	High	High	High	High	High	High	High	High	High	High	High	High	High	High	High	High	High	High	High	High	High	High	1713.1	1703.5	1652.1	1546.6	1587.2	1643.3	1669.9
XP_006229542	Sh3gl3	endophilin-A3 isoform X1 [Rattus norvegicus]	0	82.3616	56.7723	17	59	17	1	347	39.142	5.08	High	High	High	High	High	High	High	High	High	High	High	High	High	High	High	High	High	High	High	High	High	High	High	High	High	High	High	High	High	High	1398.3	1227.8	1342.6	1204.7	1091.8	1392.9	1386
NP_446301	Pdia4	protein disulfide-isomerase A4 precursor [Rattus norvegicus]	0	202.185	56.7652	33	158	33	1	643	72.703	5.15	High	High	High	High	High	High	High	High	High	High	High	High	High	High	High	High	High	High	High	High	High	High	High	High	High	High	High	High	High	High	2600.6	2876.1	2783.4	2451.4	2657.1	2525.3	2611.5
NP_446259	Gripap1	GRIP1-associated protein 1 [Rattus norvegicus]	0	170.5	56.7503	40	99	39	1	837	96.015	5.21	High	High	High	High	High	High	High	High	High	High	High	High	High	High	High	High	High	High	High	High	High	High	High	High	High	High	High	High	High	High	1442.5	1190.6	1361.9	1243	1199.4	1483.3	1409.3
XP_038962242	Pkp4	plakophilin-4 isoform X9 [Rattus norvegicus]	0	315.101	56.734	57	231	52	1	1188	131.266	9.01	High	High	High	High	High	High	High	High	High	High	High	High	High	High	High	High	High	High	High	High	High	High	High	High	High	High	High	High	High	High	3923.7	4856.6	4768.1	4476	4343.3	4198	3958.2
NP_058897	Ahcy	adenosylhomocysteinase [Rattus norvegicus]	0	155.579	56.713	22	115	20	1	432	47.507	6.54	High	High	High	High	High	High	High	High	High	High	High	High	High	High	High	High	High	High	High	High	High	High	High	High	High	High	High	High	High	High	2362.1	1529.7	1679.3	1547.8	1410.6	1942	1955.6
XP_038950105	Ap3m2	AP-3 complex subunit mu-2 isoform X1 [Rattus norvegicus]	0	156.145	56.6986	16	85	13	1	418	46.844	7.56	High	High	High	High	High	High	High	High	High	High	High	High	High	High	High	High	High	High	High	High	High	High	High	High	High	High	High	High	High	High	2010.5	1264.2	1386.9	1443.7	1331.1	1737.2	1716.2
NP_001139533	Acot7	cytosolic acyl coenzyme A thioester hydrolase isoform 1 [Rattus norvegicus]	0	183.481	56.6929	20	110	20	1	381	42.708	8.54	High	High	High	High	High	High	High	High	High	High	High	High	High	High	High	High	High	High	High	High	High	High	High	High	High	High	High	High	High	High	1980.9	1403.4	1511.6	1499.1	1431.4	1874.5	1828.1
XP_038966636	Pex14	peroxisomal membrane protein PEX14 isoform X1 [Rattus norvegicus]	0	75.5667	56.6667	10	51	1	1	270	29.294	4.81	High	High	High	High	High	High	High	High	High	High	High	High	High	High	High	High	High	High	High	High	High	High	High	High	High	High	High	High	High	High	93	137.9	119.5	143.3	144	109.4	106.8
XP_038951755	Nebl	nebulette isoform X5 [Rattus norvegicus]	0	116.553	56.6667	16	98	15	1	270	31.123	8.31	High	High	High	High	High	High	High	High	High	High	High	High	High	High	High	High	High	High	High	High	High	High	High	High	High	High	High	High	High	High	984.3	1332.3	1394.6	1203.4	1173.3	1456	1366.4
XP_038945263	Dlg2	disks large homolog 2 isoform X4 [Rattus norvegicus]	0	432.797	56.6468	58	319	2	1	1008	112.565	6.11	High	High	High	High	High	High	High	High	High	High	High	High	High	High	High	High	High	High	High	High	High	High	High	High	High	High	High	High	High	High	5056.2	8036.3	7878.8	7175.8	7161.8	5853.6	5769.8
NP_001103438	Gls	glutaminase kidney isoform, mitochondrial isoform b [Rattus norvegicus]	0	275.901	56.6445	29	178	2	1	602	65.796	8.12	High	High	High	High	High	High	High	High	High	High	High	High	High	High	High	High	High	High	High	High	High	High	High	High	High	High	High	High	High	High	21.1	18.2	17.6	18.1	19.4	19.8	21.4
NP_569095	Coro1a	coronin-1A [Rattus norvegicus]	0	202.621	56.6161	24	162	23	1	461	51.033	6.48	High	High	High	High	High	High	High	High	High	High	High	High	High	High	High	High	High	High	High	High	High	High	High	High	High	High	High	High	High	High	2815.9	4015.8	3956.8	3731.6	3310.7	3505.8	3462.9
XP_006229206	Prmt1	protein arginine N-methyltransferase 1 isoform X1 [Rattus norvegicus]	0	105.162	56.6038	17	63	14	1	371	42.408	5.43	High	High	High	High	High	High	High	High	High	High	High	High	High	High	High	High	High	High	High	High	High	High	High	High	High	High	High	High	High	High	1143	1123.3	1152.5	1213.8	1177.8	1098.6	1037.8
XP_006253617	Hnrnpk	heterogeneous nuclear ribonucleoprotein K isoform X3 [Rattus norvegicus]	0	165.78	56.5909	22	136	1	1	440	48.532	5.54	High	High	High	High	High	High	High	High	High	High	High	High	High	High	High	High	High	High	High	High	High	High	High	High	High	High	High	High	High	High	2709.9	1985.4	2027	2093.2	2441	3135.8	3009.5
XP_038934751	Vps28	vacuolar protein sorting-associated protein 28 homolog isoform X1 [Rattus norvegicus]	0	50.6938	56.5789	10	37	10	1	228	26.093	5.53	High	High	High	High	High	High	High	High	High	High	High	High	High	High	High	High	High	High	High	High	High	High	High	High	High	High	High	High	High	High	300.2	273.6	284.5	307.7	300	292.7	288
NP_076446	Gucy1a2	guanylate cyclase soluble subunit alpha-2 [Rattus norvegicus]	0	168.407	56.5753	34	108	34	1	730	81.735	7.69	High	High	High	High	High	High	High	High	High	High	High	High	High	High	High	High	High	High	High	High	High	High	High	High	High	High	High	High	High	High	1315.6	2028.5	1950.7	2122.4	2186.8	1379.3	1440.2
XP_038944379	Cadm2	cell adhesion molecule 2 isoform X1 [Rattus norvegicus]	0	287.609	56.5315	22	255	22	1	444	48.384	5.8	High	High	High	High	High	High	High	High	High	High	High	High	High	High	High	High	High	High	High	High	High	High	High	High	High	High	High	High	High	High	4319.5	5903.2	6106.6	5706.6	6126.2	4505.5	4520.2
XP_006240808	Spryd4	SPRY domain-containing protein 4 isoform X1 [Rattus norvegicus]	0	62.6135	56.5217	10	23	10	1	207	23.235	9.35	High	High	High	High	High	High	High	High	High	High	High	High	High	High	High	High	High	High	High	High	High	High	High	High	High	High	High	High	High	High	336.5	328.8	307	307.7	295.4	357	367.8
NP_997477	Glo1	lactoylglutathione lyase [Rattus norvegicus]	0	83.7665	56.5217	13	67	13	1	184	20.806	5.31	High	High	High	High	High	High	High	High	High	High	High	High	High	High	High	High	High	High	High	High	High	High	High	High	High	High	High	High	High	High	3864.3	2546.7	2822.5	2592.6	2282.7	3309.8	3339.4
NP_001128336	Afg3l2	AFG3-like protein 2 [Rattus norvegicus]	0	296.575	56.4838	49	221	48	1	802	89.296	8.6	High	High	High	High	High	High	High	High	High	High	High	High	High	High	High	High	High	High	High	High	High	High	High	High	High	High	High	High	High	High	4915.6	4283	4151.6	4041.2	4523.1	5120.6	5333.1
NP_001264123	Cyc1	cytochrome c-1 [Rattus norvegicus]	0	162.948	56.4417	14	167	14	1	326	35.412	9.26	High	High	High	High	High	High	High	High	High	High	High	High	High	High	High	High	High	High	High	High	High	High	High	High	High	High	High	High	High	High	3449.2	2991.4	2747.2	2740.9	2928.7	3081.3	3785.9
XP_006230711	Rtn3	reticulon-3 isoform X1 [Rattus norvegicus]	0	257.129	56.4129	42	187	38	1	959	103.412	5.1	High	High	High	High	High	High	High	High	High	High	High	High	High	High	High	High	High	High	High	High	High	High	High	High	High	High	High	High	High	High	3450.5	4157.7	4349.4	4753	4612.6	4087.1	3915.3
NP_001094009	Sdhb	succinate dehydrogenase [ubiquinone] iron-sulfur subunit, mitochondrial precursor [Rattus norvegicus]	0	103.102	56.383	20	145	20	1	282	31.809	8.68	High	High	High	High	High	High	High	High	High	High	High	High	High	High	High	High	High	High	High	High	High	High	High	High	High	High	High	High	High	High	6331.5	5068.3	4761.6	4500.9	5168.3	5970.6	6709.5
NP_114026	Rps2	40S ribosomal protein S2 [Rattus norvegicus]	0	111.475	56.314	17	99	17	1	293	31.212	10.24	High	High	High	High	High	High	High	High	High	High	High	High	High	High	High	High	High	High	High	High	High	High	High	High	High	High	High	High	High	High	2877.6	2836.9	2829.6	2926.9	3008	2816.8	2964.2
XP_038965277	Dlgap3	disks large-associated protein 3 isoform X1 [Rattus norvegicus]	0	195.851	56.2948	39	134	37	1	977	105.844	8.76	High	High	High	High	High	High	High	High	High	High	High	High	High	High	High	High	High	High	High	High	High	High	High	High	High	High	High	High	High	High	1893.7	2887.5	2784.2	2619.3	2567.8	2397.3	2339.3
NP_058939	Prps1	ribose-phosphate pyrophosphokinase 1 [Rattus norvegicus]	0	143.382	56.2893	20	146	1	1	318	34.812	6.98	High	High	High	High	High	High	High	High	High	High	High	High	High	High	High	High	High	High	High	High	High	High	High	High	High	High	High	High	High	High	333.1	231.1	215.6	251	298.3	267.6	302.3
NP_001009694	LOC314140	ribose-phosphate pyrophosphokinase 1 [Rattus norvegicus]	0	143.76	56.2893	20	144	1	1	318	34.784	6.98	Not Found	High	High	Not Found	High	High	Not Found	High	High	Not Found	High	High	Not Found	High	High	Not Found	High	High	Not Found	High	High	Not Found	High	High	Not Found	High	High	Not Found	High	High	3980.8	2788.3	2839.1	2775.9	3338.6	3582.1	3601.2
NP_001032734	Rab2b	ras-related protein Rab-2B [Rattus norvegicus]	0	117.08	56.2791	14	161	6	1	215	24.07	6.79	High	High	High	High	High	High	High	High	High	High	High	High	High	High	High	High	High	High	High	High	High	High	High	High	High	High	High	High	High	High	634.4	704.4	661.5	630.5	718.3	628.3	628.4
XP_006253720	Camlg	calcium signal-modulating cyclophilin ligand isoform X1 [Rattus norvegicus]	0	83.0387	56.2712	14	48	14	1	295	32.77	7.74	High	High	High	High	High	High	High	High	High	High	High	High	High	High	High	High	High	High	High	High	High	High	High	High	High	High	High	High	High	High	323	394.8	418.5	383.7	413.9	374.7	354.8
XP_038936839	Dnm2	dynamin-2 isoform X2 [Rattus norvegicus]	0	367.896	56.25	55	478	1	1	880	99.241	7.12	High	High	High	High	High	High	High	High	High	High	High	High	High	High	High	High	High	High	High	High	High	High	High	High	High	High	High	High	High	High	1881.4	2015.3	1910.6	2097.8	2067.9	1997	2027.6
XP_017453380	Ube2v2	ubiquitin-conjugating enzyme E2 variant 2 isoform X1 [Rattus norvegicus]	0	66.7631	56.25	10	61	5	1	160	17.769	6.73	High	High	High	High	High	High	High	High	High	High	High	High	High	High	High	High	High	High	High	High	High	High	High	High	High	High	High	High	High	High	1562.2	1205.7	1364.8	1315.9	1107.6	1480.1	1425.3
NP_001101847	Pck2	phosphoenolpyruvate carboxykinase [GTP], mitochondrial [Rattus norvegicus]	0	203.309	56.25	28	128	28	1	640	70.697	7.75	High	High	High	High	High	High	High	High	High	High	High	High	High	High	High	High	High	High	High	High	High	High	High	High	High	High	High	High	High	High	1690.5	1539.8	1488.3	1718.8	1574.3	1766.8	1866.7
NP_598280	Uggt1	UDP-glucose:glycoprotein glucosyltransferase 1 precursor [Rattus norvegicus]	0	460.707	56.1886	62	270	61	1	1527	173.94	5.59	High	High	High	High	High	High	High	High	High	High	High	High	High	High	High	High	High	High	High	High	High	High	High	High	High	High	High	High	High	High	3502.9	3738.5	3528.9	3525.9	3652.4	3355	3317.1
NP_001004442	Pdia6	protein disulfide-isomerase A6 precursor [Rattus norvegicus]	0	215.892	56.1798	21	116	21	1	445	48.73	5.19	High	High	High	High	High	High	High	High	High	High	High	High	High	High	High	High	High	High	High	High	High	High	High	High	High	High	High	High	High	High	1834.2	2176.1	2141.6	1827.9	2103.3	1856.5	1940.4
NP_001011990	Eif3el1	eukaryotic translation initiation factor 3 subunit E [Rattus norvegicus]	0	134.373	56.1798	22	83	22	1	445	52.187	6.04	High	High	High	High	High	High	High	High	High	High	High	High	High	High	High	High	High	High	High	High	High	High	High	High	High	High	High	High	High	High	1545.1	1130.4	1155.9	1284.2	1331.1	1553.6	1520.1
XP_038968759	Rps15a	40S ribosomal protein S15a isoform X1 [Rattus norvegicus]	0	35.8864	56.1538	8	34	8	1	130	14.83	10.13	High	High	High	High	High	High	High	High	High	High	High	High	High	High	High	High	High	High	High	High	High	High	High	High	High	High	High	High	High	High	1114.4	1124.5	1106.2	1184.7	1232.3	1161.4	1154.3
XP_038938833	Lancl1	glutathione S-transferase LANCL1 isoform X1 [Rattus norvegicus]	0	105.682	56.1404	19	90	19	1	399	45.21	7.65	High	High	High	High	High	High	High	High	High	High	High	High	High	High	High	High	High	High	High	High	High	High	High	High	High	High	High	High	High	High	2750.9	2338.3	2391.5	2312.2	2329.6	2519.3	2512.4
NP_001166810	Sh3bgrl	SH3 domain-binding glutamic acid-rich-like protein [Rattus norvegicus]	0	18.5026	56.1404	4	10	4	1	114	12.792	5.07	High	High	High	High	High	High	High	High	High	High	High	High	High	High	High	High	High	High	High	High	High	High	High	High	High	High	High	High	High	High	177.2	142.2	148.2	132.5	111.3	161.8	146.3
XP_017453566	Alcam	CD166 antigen isoform X1 [Rattus norvegicus]	0	318.505	56.1404	35	239	35	1	570	63.558	7.23	High	High	High	High	High	High	High	High	High	High	High	High	High	High	High	High	High	High	High	High	High	High	High	High	High	High	High	High	High	High	5039.9	7549.1	7020.7	6825.6	6804.5	5518.4	5570
XP_038947424	Iars2	isoleucine--tRNA ligase, mitochondrial [Rattus norvegicus]	0	302.183	56.1265	42	180	42	1	1012	112.695	6.77	High	High	High	High	High	High	High	High	High	High	High	High	High	High	High	High	High	High	High	High	High	High	High	High	High	High	High	High	High	High	2416.7	2403	2206.1	2458.7	2470.5	2697.9	2882.8
XP_038934529	Atp2b1	plasma membrane calcium-transporting ATPase 1 isoform X1 [Rattus norvegicus]	0	775.898	56.1208	87	920	45	1	1258	138.656	6.04	High	High	High	High	High	High	High	High	High	High	High	High	High	High	High	High	High	High	High	High	High	High	High	High	High	High	High	High	High	High	18497.3	26961.8	26584.7	26747.9	27849.5	20076.3	19330.5
NP_001020305	Uqcrq	cytochrome b-c1 complex subunit 8 [Rattus norvegicus]	0	21.2364	56.0976	6	37	6	1	82	9.843	10.52	High	High	High	High	High	High	High	High	High	High	High	High	High	High	High	High	High	High	High	High	High	High	High	High	High	High	High	High	High	High	1198	1063.6	980.8	1035.5	1033.6	1183.3	1247.3
XP_006246498	Prpsap2	phosphoribosyl pyrophosphate synthase-associated protein 2 isoform X1 [Rattus norvegicus]	0	150.402	56.0976	17	107	14	1	369	40.84	7.17	High	High	High	High	High	High	High	High	High	High	High	High	High	High	High	High	High	High	High	High	High	High	High	High	High	High	High	High	High	High	1377.7	997.6	969.4	1014.4	1199.2	1235.1	1251
NP_001121156	Ndufa4	cytochrome c oxidase subunit NDUFA4 [Rattus norvegicus]	0	46.9636	56.0976	7	103	7	1	82	9.321	9.52	High	High	High	High	High	High	High	High	High	High	High	High	High	High	High	High	High	High	High	High	High	High	High	High	High	High	High	High	High	High	5763.1	5103.1	4934.2	4798.7	4985.2	6207.3	6310.1
NP_037260	Cpe	carboxypeptidase E precursor [Rattus norvegicus]	0	200.52	56.0924	28	180	28	1	476	53.247	5.19	High	High	High	High	High	High	High	High	High	High	High	High	High	High	High	High	High	High	High	High	High	High	High	High	High	High	High	High	High	High	2526.4	2666.9	2544.1	2321.5	2318.2	2453.5	2348.8
NP_001376179	Sh3bgrl2	SH3 domain-binding glutamic acid-rich-like protein 2 isoform 1 [Rattus norvegicus]	0	37.8147	56.0748	4	23	4	1	107	12.247	5.55	High	High	High	High	High	High	High	High	High	High	High	High	High	High	High	High	High	High	High	High	High	High	High	High	High	High	High	High	High	High	326.3	384.2	419.7	413.9	366.2	328	313.1
XP_006234406	Dync1i2	cytoplasmic dynein 1 intermediate chain 2 isoform X3 [Rattus norvegicus]	0	139.443	56.0127	19	64	1	1	632	70.51	5.24	High	High	High	High	High	High	High	High	High	High	High	High	High	High	High	High	High	High	High	High	High	High	High	High	High	High	High	High	High	High	25.1	25.4	27.6	33.8	32.3	27	25.4
NP_001094295	Hint3	histidine triad nucleotide-binding protein 3 isoform 1 [Rattus norvegicus]	0	48.1187	56	7	27	7	1	175	19.723	6.71	High	High	High	High	High	High	High	High	High	High	High	High	High	High	High	High	High	High	High	High	High	High	High	High	High	High	High	High	High	High	372.4	368.4	401.4	406.2	389.6	477.4	413.8
XP_003751785	Gng4	guanine nucleotide-binding protein G(I)/G(S)/G(O) subunit gamma-4 [Rattus norvegicus]	0	35.0459	56	5	21	5	1	75	8.399	7.08	High	High	High	High	High	High	High	High	High	High	High	High	High	High	High	High	High	High	High	High	High	High	High	High	High	High	High	High	High	High	675.2	744.1	666.1	520	525.1	640.9	653.4
XP_038961669	Nckap1	nck-associated protein 1 isoform X1 [Rattus norvegicus]	0	520.814	55.9965	58	539	1	1	1134	129.45	6.7	High	High	High	High	High	High	High	High	High	High	High	High	High	High	High	High	High	High	High	High	High	High	High	High	High	High	High	High	High	High	57.3	74.8	82.3	92.8	89.7	81.9	62.5
NP_001344426	Sacm1l	phosphatidylinositol-3-phosphatase SAC1 isoform 1x [Rattus norvegicus]	0	174.159	55.9934	29	137	29	1	609	69.533	7.27	High	High	High	High	High	High	High	High	High	High	High	High	High	High	High	High	High	High	High	High	High	High	High	High	High	High	High	High	High	High	3092.9	2915	2880.5	2984.8	3263.1	2935.4	2857.3
NP_958818	Rpl17	60S ribosomal protein L17 [Rattus norvegicus]	0	79.1289	55.9783	11	74	10	1	184	21.383	10.18	High	High	High	High	High	High	High	High	High	High	High	High	High	High	High	High	High	High	High	High	High	High	High	High	High	High	High	High	High	High	1678.8	1846.1	1846	1747.3	1910.8	1634.1	1763.9
XP_038957933	Hspa4l	heat shock 70 kDa protein 4L isoform X1 [Rattus norvegicus]	0	297.854	55.9666	46	216	43	1	838	94.161	5.69	High	High	High	High	High	High	High	High	High	High	High	High	High	High	High	High	High	High	High	High	High	High	High	High	High	High	High	High	High	High	4152.4	3203.7	3703.3	3031.7	3060.9	3783.7	3812.6
NP_001011996	C2cd2l	C2 domain-containing protein 2-like [Rattus norvegicus]	0	187.04	55.949	27	117	1	1	706	76.014	7.46	High	Not Found	High	High	Not Found	High	High	Not Found	High	High	Not Found	High	High	Not Found	High	High	Not Found	High	High	Not Found	High	High	Not Found	High	High	Not Found	High	High	Not Found	High	33.4	41	41.4	33.6	42.4	43.1	51
XP_038960045	Dync1i2	cytoplasmic dynein 1 intermediate chain 2 isoform X4 [Rattus norvegicus]	0	131.592	55.9429	19	60	1	1	631	70.382	5.24	High	Not Found	Not Found	High	Not Found	Not Found	High	Not Found	Not Found	High	Not Found	Not Found	High	Not Found	Not Found	High	Not Found	Not Found	High	Not Found	Not Found	High	Not Found	Not Found	High	Not Found	Not Found	High	Not Found	Not Found	619.7	491.6	488.3	493.6	529.3	601.2	608.3
NP_998722	Rps18	40S ribosomal protein S18 [Rattus norvegicus]	0	62.7338	55.9211	15	65	15	1	152	17.708	10.99	High	High	High	High	High	High	High	High	High	High	High	High	High	High	High	High	High	High	High	High	High	High	High	High	High	High	High	High	High	High	2337.3	2365.5	2326.7	2188.8	2285.2	2206.7	2374.2
XP_038961670	Nckap1	nck-associated protein 1 isoform X2 [Rattus norvegicus]	0	512.248	55.9187	58	534	1	1	1132	129.194	6.7	High	Not Found	Not Found	High	Not Found	Not Found	High	Not Found	Not Found	High	Not Found	Not Found	High	Not Found	Not Found	High	Not Found	Not Found	High	Not Found	Not Found	High	Not Found	Not Found	High	Not Found	Not Found	High	Not Found	Not Found	9574.3	9456.2	9511.6	9214.9	9299.9	8772.1	8731.3
XP_006249078	Vamp7	vesicle-associated membrane protein 7 isoform X1 [Rattus norvegicus]	0	66.4764	55.9091	11	50	11	1	220	24.76	8.44	High	High	High	High	High	High	High	High	High	High	High	High	High	High	High	High	High	High	High	High	High	High	High	High	High	High	High	High	High	High	1521.3	1734.3	1722.5	1880.9	2002.8	1626	1456.4
XP_038955493	Cask	peripheral plasma membrane protein CASK isoform X15 [Rattus norvegicus]	0	262.41	55.902	45	178	2	1	898	102.1	6.4	High	High	High	High	High	High	High	High	High	High	High	High	High	High	High	High	High	High	High	High	High	High	High	High	High	High	High	High	High	High	2346.1	3122.6	3232.3	3135.4	3032.7	2464.5	2507.4
XP_006231038	Ganab	neutral alpha-glucosidase AB isoform X1 [Rattus norvegicus]	0	306.505	55.9006	46	233	46	1	966	109.39	6.18	High	High	High	High	High	High	High	High	High	High	High	High	High	High	High	High	High	High	High	High	High	High	High	High	High	High	High	High	High	High	5218.5	5593.3	5366.3	5129	5308.2	4963.6	4918.4
XP_038939318	Mff	mitochondrial fission factor isoform X11 [Rattus norvegicus]	0	102.576	55.8989	13	64	1	1	356	40.024	8.94	High	High	High	High	High	High	High	High	High	High	High	High	High	High	High	High	High	High	High	High	High	High	High	High	High	High	High	High	High	High	63.8	69.2	72.7	86.8	94.8	84.6	86.7
NP_001100046	Armc10	armadillo repeat-containing protein 10 [Rattus norvegicus]	0	94.9107	55.8824	13	57	13	1	306	33.401	7.97	High	High	High	High	High	High	High	High	High	High	High	High	High	High	High	High	High	High	High	High	High	High	High	High	High	High	High	High	High	High	1566.3	1184.5	1182.8	1134.8	1244.1	1474.4	1516.8
XP_006234888	Map1a	microtubule-associated protein 1A isoform X1 [Rattus norvegicus]	0	1130.48	55.8726	148	867	146	1	3014	325.417	4.97	High	High	High	High	High	High	High	High	High	High	High	High	High	High	High	High	High	High	High	High	High	High	High	High	High	High	High	High	High	High	12273.5	16259.4	15500.8	16303.8	17933.3	14083.9	15176.3
NP_001128359	Nt5dc3	5'-nucleotidase domain-containing protein 3 [Rattus norvegicus]	0	254.363	55.8608	27	210	27	1	546	63.084	8.62	High	High	High	High	High	High	High	High	High	High	High	High	High	High	High	High	High	High	High	High	High	High	High	High	High	High	High	High	High	High	4075.3	3987.7	3926.4	4274.9	4254.6	4584	4761.1
XP_017454152	Dnm3	dynamin-3 isoform X2 [Rattus norvegicus]	0	393.728	55.8517	49	446	24	1	863	97.176	8.35	High	High	High	High	High	High	High	High	High	High	High	High	High	High	High	High	High	High	High	High	High	High	High	High	High	High	High	High	High	High	1339	1577.6	1527.3	1760.1	1678.2	1420.4	1506
NP_001011927	Atp6v0d1	V-type proton ATPase subunit d 1 [Rattus norvegicus]	0	249.52	55.8405	24	302	24	1	351	40.275	5	High	High	High	High	High	High	High	High	High	High	High	High	High	High	High	High	High	High	High	High	High	High	High	High	High	High	High	High	High	High	8326.4	9033.3	8327.9	9888.3	9771.7	8182.4	8135.7
NP_001009290	Ndufc2	NADH dehydrogenase [ubiquinone] 1 subunit C2 [Rattus norvegicus]	0	37.3527	55.8333	8	35	8	1	120	14.349	9.39	High	High	High	High	High	High	High	High	High	High	High	High	High	High	High	High	High	High	High	High	High	High	High	High	High	High	High	High	High	High	1083.2	916.5	881.2	898	918.5	1129	1108
NP_942048	Rpl3	60S ribosomal protein L3 [Rattus norvegicus]	0	121.412	55.8313	24	122	24	1	403	46.107	10.21	High	High	High	High	High	High	High	High	High	High	High	High	High	High	High	High	High	High	High	High	High	High	High	High	High	High	High	High	High	High	2795.9	2871.9	2872.2	2665.8	3124.2	2775.6	2894.8
NP_445995	Ncdn	neurochondrin [Rattus norvegicus]	0	315.737	55.8299	35	241	35	1	729	78.873	5.62	High	High	High	High	High	High	High	High	High	High	High	High	High	High	High	High	High	High	High	High	High	High	High	High	High	High	High	High	High	High	5702.8	4099.9	4618.8	4309.7	4017.4	5453.5	5144.5
NP_476483	Lrrc7	leucine-rich repeat-containing protein 7 [Rattus norvegicus]	0	467.171	55.786	66	308	62	1	1495	167.378	6.55	High	High	High	High	High	High	High	High	High	High	High	High	High	High	High	High	High	High	High	High	High	High	High	High	High	High	High	High	High	High	3655.6	6352.7	6083.5	6382.8	6032.7	4507.3	4395.4
NP_001100014	Dpm1	dolichol-phosphate mannosyltransferase subunit 1 [Rattus norvegicus]	0	60.3672	55.7692	12	41	12	1	260	29.231	9.5	High	High	High	High	High	High	High	High	High	High	High	High	High	High	High	High	High	High	High	High	High	High	High	High	High	High	High	High	High	High	436.7	473	425.3	438.8	456.3	392.6	384.3
NP_597684	Shank2	SH3 and multiple ankyrin repeat domains protein 2 isoform c [Rattus norvegicus]	0	336.154	55.7585	47	183	1	1	1259	135.01	6.04	High	High	High	High	High	High	High	High	High	High	High	High	High	High	High	High	High	High	High	High	High	High	High	High	High	High	High	High	High	High	44.7	75.9	86.5	102.8	89.8	70.6	66
XP_038935332	Ndufs7	NADH dehydrogenase [ubiquinone] iron-sulfur protein 7, mitochondrial isoform X1 [Rattus norvegicus]	0	105.697	55.7522	10	122	10	1	226	24.736	9.92	High	High	High	High	High	High	High	High	High	High	High	High	High	High	High	High	High	High	High	High	High	High	High	High	High	High	High	High	High	High	2080.8	2021.6	1932.6	1809.8	1703.2	2118.5	2081.4
XP_017451859	Bcs1l	mitochondrial chaperone BCS1 isoform X1 [Rattus norvegicus]	0	137.016	55.7416	19	77	19	1	418	47.363	8.24	High	High	High	High	High	High	High	High	High	High	High	High	High	High	High	High	High	High	High	High	High	High	High	High	High	High	High	High	High	High	1288.3	1119.4	1085.4	1121.1	1171.2	1254.5	1283.2
XP_006232563	Pdcd10	programmed cell death protein 10 isoform X1 [Rattus norvegicus]	0	39.4087	55.7143	8	19	8	1	210	24.34	7.39	High	High	High	High	High	High	High	High	High	High	High	High	High	High	High	High	High	High	High	High	High	High	High	High	High	High	High	High	High	High	391.8	405.8	406.7	458.3	418.8	412.3	406.1
XP_038944453	Mapk3	mitogen-activated protein kinase 3 isoform X1 [Rattus norvegicus]	0	130.574	55.665	20	112	13	1	406	45.741	7.06	High	High	High	High	High	High	High	High	High	High	High	High	High	High	High	High	High	High	High	High	High	High	High	High	High	High	High	High	High	High	1681.3	1221.3	1326.4	1261.1	1096.5	1523	1446.4
NP_058834	Rpsa	40S ribosomal protein SA [Rattus norvegicus]	0	118.594	55.5932	13	94	13	1	295	32.803	4.87	High	High	High	High	High	High	High	High	High	High	High	High	High	High	High	High	High	High	High	High	High	High	High	High	High	High	High	High	High	High	1360.7	1358.2	1345.9	1468.1	1502.2	1385.1	1444.2
NP_071990	Prpsap1	phosphoribosyl pyrophosphate synthase-associated protein 1 [Rattus norvegicus]	0	109.962	55.5844	17	69	14	1	385	42.475	8.32	High	High	High	High	High	High	High	High	High	High	High	High	High	High	High	High	High	High	High	High	High	High	High	High	High	High	High	High	High	High	1435.9	1057.8	1114.7	1024	1236	1428.4	1397.4
NP_001013263	Tbca	tubulin-specific chaperone A [Rattus norvegicus]	0	22.1583	55.5556	6	18	6	1	108	12.736	5.47	High	High	High	High	High	High	High	High	High	High	High	High	High	High	High	High	High	High	High	High	High	High	High	High	High	High	High	High	High	High	441.5	332.7	369.2	346.4	303.6	422.1	414
NP_997475	Gpi	glucose-6-phosphate isomerase [Rattus norvegicus]	0	285.934	55.5556	31	264	31	1	558	62.787	7.77	High	High	High	High	High	High	High	High	High	High	High	High	High	High	High	High	High	High	High	High	High	High	High	High	High	High	High	High	High	High	7485.4	5010.4	5897.8	4777.1	4373.1	6358.7	6156.1
XP_038961890	Src	proto-oncogene tyrosine-protein kinase Src isoform X1 [Rattus norvegicus]	0	153.4	55.5351	22	105	14	1	542	60.689	7.84	High	High	High	High	High	High	High	High	High	High	High	High	High	High	High	High	High	High	High	High	High	High	High	High	High	High	High	High	High	High	1017.6	1358.9	1353.8	1390.6	1307	1091	1072.8
NP_001102210	Ckap4	cytoskeleton-associated protein 4 [Rattus norvegicus]	0	77.7704	55.5215	18	53	18	1	326	36.294	4.82	High	High	High	High	High	High	High	High	High	High	High	High	High	High	High	High	High	High	High	High	High	High	High	High	High	High	High	High	High	High	676.8	773.2	814.4	765.5	872.7	724.2	713.4
NP_077062	Apex1	DNA-(apurinic or apyrimidinic site) endonuclease [Rattus norvegicus]	0	74.4562	55.5205	11	40	11	1	317	35.516	7.91	High	High	High	High	High	High	High	High	High	High	High	High	High	High	High	High	High	High	High	High	High	High	High	High	High	High	High	High	High	High	504.7	427.5	427.6	443	442.6	486	482.5
NP_001006984	Abhd17a	alpha/beta hydrolase domain-containing protein 17A [Rattus norvegicus]	0	78.0608	55.4839	10	40	8	1	310	33.972	6.76	High	High	High	High	High	High	High	High	High	High	High	High	High	High	High	High	High	High	High	High	High	High	High	High	High	High	High	High	High	High	300.9	319.7	309	348.6	335.9	280.5	272.7
XP_006254889	Txnl1	thioredoxin-like protein 1 isoform X1 [Rattus norvegicus]	0	126.883	55.4795	12	70	12	1	292	32.679	5.07	High	High	High	High	High	High	High	High	High	High	High	High	High	High	High	High	High	High	High	High	High	High	High	High	High	High	High	High	High	High	1155.6	747.2	808.9	792	689.3	1013.6	986.8
XP_006242980	C2cd2l	phospholipid transfer protein C2CD2L isoform X2 [Rattus norvegicus]	0	186.89	55.4455	27	116	1	1	707	76.085	7.46	Not Found	Not Found	High	Not Found	Not Found	High	Not Found	Not Found	High	Not Found	Not Found	High	Not Found	Not Found	High	Not Found	Not Found	High	Not Found	Not Found	High	Not Found	Not Found	High	Not Found	Not Found	High	Not Found	Not Found	High	1179	1403.8	1343.4	1363.3	1358.7	1221	1286.7
XP_006244059	Pdcd6ip	programmed cell death 6-interacting protein isoform X1 [Rattus norvegicus]	0	238.345	55.441	39	166	1	1	873	96.57	6.52	High	High	High	High	High	High	High	High	High	High	High	High	High	High	High	High	High	High	High	High	High	High	High	High	High	High	High	High	High	High	67.7	39.9	48.2	56.2	51.5	58.5	62.2
XP_017445104	Syt5	synaptotagmin-5 isoform X1 [Rattus norvegicus]	0	159.286	55.4404	22	124	18	1	386	43.1	9.38	High	High	High	High	High	High	High	High	High	High	High	High	High	High	High	High	High	High	High	High	High	High	High	High	High	High	High	High	High	High	799.2	863	872.9	883	1003.5	825.2	783.8
XP_038959177	Dclk1	serine/threonine-protein kinase DCLK1 isoform X3 [Rattus norvegicus]	0	277.914	55.4362	38	181	1	1	745	82.963	8.87	High	High	High	High	High	High	High	High	High	High	High	High	High	High	High	High	High	High	High	High	High	High	High	High	High	High	High	High	High	High	3755	3798	3963.4	4230.5	4140.2	4146.1	4243.7
NP_036636	Atp1a1	sodium/potassium-transporting ATPase subunit alpha-1 precursor [Rattus norvegicus]	0	764.765	55.4252	68	2357	45	1	1023	112.982	5.45	High	High	High	High	High	High	High	High	High	High	High	High	High	High	High	High	High	High	High	High	High	High	High	High	High	High	High	High	High	High	17695.2	22664.1	20931.2	20813.1	22057.6	16553.4	16882.3
XP_006233884	Sh3glb2	endophilin-B2 isoform X9 [Rattus norvegicus]	0	129.55	55.409	24	119	1	1	379	42.117	5.81	High	High	High	High	High	High	High	High	High	High	High	High	High	High	High	High	High	High	High	High	High	High	High	High	High	High	High	High	High	High	74.2	65.2	67.5	73	68.1	73	79.5
NP_446277	Atp5f1c	ATP synthase subunit gamma, mitochondrial [Rattus norvegicus]	0	163.212	55.3691	17	437	2	1	298	32.975	9.01	High	High	High	High	High	High	High	High	High	High	High	High	High	High	High	High	High	High	High	High	High	High	High	High	High	High	High	High	High	High	9678.6	8538.7	8566.4	8283.1	9295.8	11458.3	11699.2
XP_006253527	Naxd	ATP-dependent (S)-NAD(P)H-hydrate dehydratase isoform X1 [Rattus norvegicus]	0	104.124	55.3425	15	48	15	1	365	38.706	8.05	High	High	High	High	High	High	High	High	High	High	High	High	High	High	High	High	High	High	High	High	High	High	High	High	High	High	High	High	High	High	896.6	679	695	625.2	656.7	838.2	866.7
XP_006235647	Tomm34	mitochondrial import receptor subunit TOM34 isoform X1 [Rattus norvegicus]	0	95.3201	55.3398	14	51	1	1	309	34.442	9.06	Not Found	High	Not Found	Not Found	High	Not Found	Not Found	High	Not Found	Not Found	High	Not Found	Not Found	High	Not Found	Not Found	High	Not Found	Not Found	High	Not Found	Not Found	High	Not Found	Not Found	High	Not Found	Not Found	High	Not Found	59.6	45.7	45.7	27	28.7	51.9	47.9
XP_038937996	Fxyd6	FXYD domain-containing ion transport regulator 6 isoform X3 [Rattus norvegicus]	0	13.2827	55.3398	4	8	2	1	103	11.311	4.81	High	High	High	High	High	High	High	High	High	High	High	High	High	High	High	High	High	High	High	High	High	High	High	High	High	High	High	High	High	High	39.1	25.2	26.8	28.3	31.3	27.6	33.7
NP_620800	Slc25a3	phosphate carrier protein, mitochondrial isoform 2 precursor [Rattus norvegicus]	0	182.581	55.3371	19	417	19	1	356	39.505	9.26	High	High	High	High	High	High	High	High	High	High	High	High	High	High	High	High	High	High	High	High	High	High	High	High	High	High	High	High	High	High	12361.6	9934.7	9484.9	9525	10259.1	12052	12404.8
NP_110490	Msn	moesin [Rattus norvegicus]	0	173.489	55.286	41	130	27	1	577	67.785	6.47	High	High	High	High	High	High	High	High	High	High	High	High	High	High	High	High	High	High	High	High	High	High	High	High	High	High	High	High	High	High	1117.1	847.9	860.7	735.2	751.3	891.4	884.9
NP_001004225	Gatd3a	ES1 protein homolog, mitochondrial precursor [Rattus norvegicus]	0	126.982	55.2632	17	82	17	1	266	28.155	8.92	High	High	High	High	High	High	High	High	High	High	High	High	High	High	High	High	High	High	High	High	High	High	High	High	High	High	High	High	High	High	2550.6	2172.8	2194.5	2056.1	2199.7	2926.7	3274.5
XP_006242120	Pacsin2	protein kinase C and casein kinase substrate in neurons 2 protein isoform X7 [Rattus norvegicus]	0	111.552	55.2573	23	98	17	1	447	51.506	5.3	High	High	High	High	High	High	High	High	High	High	High	High	High	High	High	High	High	High	High	High	High	High	High	High	High	High	High	High	High	High	1551.2	1676.4	1639.9	1590.5	1531.7	1494	1533
NP_659557	Asrgl1	isoaspartyl peptidase/L-asparaginase [Rattus norvegicus]	0	141.415	55.2553	15	100	15	1	333	34.389	7.88	High	High	High	High	High	High	High	High	High	High	High	High	High	High	High	High	High	High	High	High	High	High	High	High	High	High	High	High	High	High	3141.2	2117.9	2414.1	2242.4	2088.2	2849.5	2892.2
XP_017454362	Dpp10	inactive dipeptidyl peptidase 10 isoform X1 [Rattus norvegicus]	0	268.806	55.25	41	240	39	1	800	91.195	6.48	High	High	High	High	High	High	High	High	High	High	High	High	High	High	High	High	High	High	High	High	High	High	High	High	High	High	High	High	High	High	3774.8	4835.6	4687.1	4750.8	4921.6	3606.6	3826.5
NP_113958	Gnb5	guanine nucleotide-binding protein subunit beta-5 [Rattus norvegicus]	0	139.822	55.2408	17	128	17	1	353	38.707	6.06	High	High	High	High	High	High	High	High	High	High	High	High	High	High	High	High	High	High	High	High	High	High	High	High	High	High	High	High	High	High	1650.3	2021	2050.3	1892.3	1894	1632.9	1599.8
XP_038962373	Itgav	integrin alpha-V isoform X1 [Rattus norvegicus]	0	311.546	55.2253	47	192	47	1	1043	115.023	5.48	High	High	High	High	High	High	High	High	High	High	High	High	High	High	High	High	High	High	High	High	High	High	High	High	High	High	High	High	High	High	3287.2	3376	3392.7	3299.2	3457.7	2868.9	2829.2
XP_017447466	Tcp11l1	T-complex protein 11-like protein 1 isoform X1 [Rattus norvegicus]	0	162.767	55.2063	21	95	21	1	509	56.217	5.58	High	High	High	High	High	High	High	High	High	High	High	High	High	High	High	High	High	High	High	High	High	High	High	High	High	High	High	High	High	High	1205.7	753.1	779.4	910.4	896.7	1182.6	1153.2
NP_114019	Rtn4	reticulon-4 [Rattus norvegicus]	0	402.875	55.2021	41	298	36	1	1163	126.324	4.49	High	High	High	High	High	High	High	High	High	High	High	High	High	High	High	High	High	High	High	High	High	High	High	High	High	High	High	High	High	High	2774.1	3223.8	3226	3615.6	3579.2	3312.6	3147.2
NP_852030	Kcnip4	Kv channel-interacting protein 4 [Rattus norvegicus]	0	55.8781	55.2	13	40	11	1	250	28.737	5.21	High	High	High	High	High	High	High	High	High	High	High	High	High	High	High	High	High	High	High	High	High	High	High	High	High	High	High	High	High	High	542.5	706.2	679.4	798.7	800.4	560.4	550.2
XP_006251830	Abhd6	monoacylglycerol lipase ABHD6 isoform X1 [Rattus norvegicus]	0	118.967	55.1929	19	77	19	1	337	38.287	8.62	High	High	High	High	High	High	High	High	High	High	High	High	High	High	High	High	High	High	High	High	High	High	High	High	High	High	High	High	High	High	1559.4	1629.6	1499.1	1628.4	1705.8	1434.4	1429.3
NP_001025081	Pdcd6ip	programmed cell death 6-interacting protein [Rattus norvegicus]	0	231.328	55.1843	39	165	1	1	868	95.822	6.52	High	High	High	High	High	High	High	High	High	High	High	High	High	High	High	High	High	High	High	High	High	High	High	High	High	High	High	High	High	High	4476.4	3061.9	3454.3	3354.8	3153.9	4239.2	4160.2
NP_001032423	Rps19l2	40S ribosomal protein S19 [Rattus norvegicus]	0	66.0641	55.1724	11	67	11	1	145	16.076	10.4	High	High	High	High	High	High	High	High	High	High	High	High	High	High	High	High	High	High	High	High	High	High	High	High	High	High	High	High	High	High	1931.6	1907.7	1909	1672.4	1847.2	1877.6	1969.3
NP_001101487	Cmpk2	UMP-CMP kinase 2, mitochondrial [Rattus norvegicus]	0	101.023	55.1559	18	58	18	1	417	46.735	6.34	High	High	High	High	High	High	High	High	High	High	High	High	High	High	High	High	High	High	High	High	High	High	High	High	High	High	High	High	High	High	699.1	667.9	667	711.5	673.5	731.5	747.2
NP_001005383	Acy1	aminoacylase-1A [Rattus norvegicus]	0	91.8562	55.1471	17	65	17	1	408	45.875	6.38	High	High	High	High	High	High	High	High	High	High	High	High	High	High	High	High	High	High	High	High	High	High	High	High	High	High	High	High	High	High	1173.1	880.8	934.6	844.4	792.6	999.4	1050.9
NP_001120996	Nceh1	neutral cholesterol ester hydrolase 1 [Rattus norvegicus]	0	161.628	55.1471	18	125	18	1	408	45.793	7.05	High	High	High	High	High	High	High	High	High	High	High	High	High	High	High	High	High	High	High	High	High	High	High	High	High	High	High	High	High	High	2212.9	2298.3	2162.6	2522.8	2498.4	2129.1	2122
NP_001004279	Ppid	peptidyl-prolyl cis-trans isomerase D [Rattus norvegicus]	0	118.017	55.1351	20	87	18	1	370	40.74	7.17	High	High	High	High	High	High	High	High	High	High	High	High	High	High	High	High	High	High	High	High	High	High	High	High	High	High	High	High	High	High	2451.9	1896.3	2230.3	1874.3	1751.6	2371.2	2293.4
XP_006236088	Dync1i1	cytoplasmic dynein 1 intermediate chain 1 isoform X1 [Rattus norvegicus]	0	190.626	55.1118	26	112	24	1	626	70.469	5.08	High	High	High	High	High	High	High	High	High	High	High	High	High	High	High	High	High	High	High	High	High	High	High	High	High	High	High	High	High	High	1497.9	1227.7	1234.8	1246.2	1278.9	1469.1	1511.5
NP_001178536	S100a13	protein S100-A13 [Rattus norvegicus]	0	46.164	55.102	8	33	8	1	98	11.191	6.13	High	High	High	High	High	High	High	High	High	High	High	High	High	High	High	High	High	High	High	High	High	High	High	High	High	High	High	High	High	High	1686.9	1968.2	1769.8	1694.9	1673.3	1457.4	1530.5
XP_038957907	Armc1	armadillo repeat-containing protein 1 isoform X1 [Rattus norvegicus]	0	74.4191	55.0725	11	37	11	1	207	22.966	5.49	High	High	High	High	High	High	High	High	High	High	High	High	High	High	High	High	High	High	High	High	High	High	High	High	High	High	High	High	High	High	290.6	239.2	243.6	228.3	263.7	285.9	285.4
NP_001007659	Them6	protein THEM6 precursor [Rattus norvegicus]	0	58.7188	55.0725	11	39	11	1	207	23.733	8.87	High	High	High	High	High	High	High	High	High	High	High	High	High	High	High	High	High	High	High	High	High	High	High	High	High	High	High	High	High	High	810.5	776.5	736.2	657.2	766.6	784.8	727.5
NP_067708	Shank3	SH3 and multiple ankyrin repeat domains protein 3 [Rattus norvegicus]	0	432.867	55.0388	70	258	68	1	1806	192.269	8.88	High	High	High	High	High	High	High	High	High	High	High	High	High	High	High	High	High	High	High	High	High	High	High	High	High	High	High	High	High	High	2263.4	4107.3	4002.3	4186.7	3911	3101.2	3003.2
NP_110499	Pdk2	pyruvate dehydrogenase kinase, isozyme 2 [Rattus norvegicus]	0	118.787	55.0369	17	86	14	1	407	46.076	6.61	High	High	High	High	High	High	High	High	High	High	High	High	High	High	High	High	High	High	High	High	High	High	High	High	High	High	High	High	High	High	1764.4	1495.7	1419.1	1573	1534.9	1907.3	1871
NP_001128710	Twf2	twinfilin-2 [Rattus norvegicus]	0	120.381	55.0143	18	59	15	1	349	39.448	6.8	High	High	High	High	High	High	High	High	High	High	High	High	High	High	High	High	High	High	High	High	High	High	High	High	High	High	High	High	High	High	1135.3	1342.7	1411	1354.4	1334.6	1266.2	1248
XP_038955492	Cask	peripheral plasma membrane protein CASK isoform X14 [Rattus norvegicus]	0	253.98	55.0055	43	175	1	1	909	103.429	6.49	Not Found	High	Not Found	Not Found	High	Not Found	Not Found	High	Not Found	Not Found	High	Not Found	Not Found	High	Not Found	Not Found	High	Not Found	Not Found	High	Not Found	Not Found	High	Not Found	Not Found	High	Not Found	Not Found	High	Not Found	27.9	45.3	40.7	34.8	35.9	28.5	26.3
XP_006247050	Psmd11	26S proteasome non-ATPase regulatory subunit 11 isoform X1 [Rattus norvegicus]	0	145.223	55	24	91	24	1	500	55.887	7.91	High	High	High	High	High	High	High	High	High	High	High	High	High	High	High	High	High	High	High	High	High	High	High	High	High	High	High	High	High	High	2667.2	1775.3	1818.3	1834.3	1818.5	2483.1	2478.4
NP_001013188	Wars1	tryptophan--tRNA ligase, cytoplasmic [Rattus norvegicus]	0	136.372	54.9474	21	82	21	1	475	53.324	6.48	High	High	High	High	High	High	High	High	High	High	High	High	High	High	High	High	High	High	High	High	High	High	High	High	High	High	High	High	High	High	851.6	664.4	751.1	710.8	660.7	827	822.7
NP_001071138	Eif3j	eukaryotic translation initiation factor 3 subunit J [Rattus norvegicus]	0	86.6478	54.8263	14	56	14	1	259	29.169	4.81	High	High	High	High	High	High	High	High	High	High	High	High	High	High	High	High	High	High	High	High	High	High	High	High	High	High	High	High	High	High	890.6	633.4	657.5	697.8	738.9	982	959.7
XP_006249441	Rph3a	rabphilin-3A isoform X1 [Rattus norvegicus]	0	246	54.8246	39	185	37	1	684	75.756	8.18	High	High	High	High	High	High	High	High	High	High	High	High	High	High	High	High	High	High	High	High	High	High	High	High	High	High	High	High	High	High	2860.3	4147.8	4270.2	4244.1	4523.9	3358.8	3513.3
XP_006240309	Hspa2	heat shock-related 70 kDa protein 2 isoform X1 [Rattus norvegicus]	0	206.925	54.8183	31	230	15	1	633	69.599	5.67	High	High	High	High	High	High	High	High	High	High	High	High	High	High	High	High	High	High	High	High	High	High	High	High	High	High	High	High	High	High	838.2	764.4	784.1	649.9	718.7	770.8	792.1
XP_006247401	Rundc3a	RUN domain-containing protein 3A isoform X5 [Rattus norvegicus]	0	115.429	54.8148	16	63	15	1	405	45.857	5.4	High	High	High	High	High	High	High	High	High	High	High	High	High	High	High	High	High	High	High	High	High	High	High	High	High	High	High	High	High	High	811.1	827.4	840.1	948.1	884.9	819	763.7
NP_071540	Exoc5	exocyst complex component 5 [Rattus norvegicus]	0	185.893	54.8023	33	99	33	1	708	81.685	6.71	High	High	High	High	High	High	High	High	High	High	High	High	High	High	High	High	High	High	High	High	High	High	High	High	High	High	High	High	High	High	1673.1	1795.3	1799.8	1795.1	1827.1	1654	1640.8
XP_008762807	Cyria	CYFIP-related Rac1 interactor A isoform X1 [Rattus norvegicus]	0	105.925	54.7988	14	63	11	1	323	37.305	6.01	High	High	High	High	High	High	High	High	High	High	High	High	High	High	High	High	High	High	High	High	High	High	High	High	High	High	High	High	High	High	710.2	591.9	648.7	666.2	614.1	669.4	677.5
NP_579833	Pecr	peroxisomal trans-2-enoyl-CoA reductase [Rattus norvegicus]	0	67.7838	54.7855	10	36	10	1	303	32.413	8.69	High	High	High	High	High	High	High	High	High	High	High	High	High	High	High	High	High	High	High	High	High	High	High	High	High	High	High	High	High	High	615.6	650.3	612.8	677.9	685.2	591.9	581.8
XP_038964688	Iqsec1	IQ motif and SEC7 domain-containing protein 1 isoform X13 [Rattus norvegicus]	0	336.139	54.7852	54	258	1	1	1024	114.978	7.5	High	Not Found	Not Found	High	Not Found	Not Found	High	Not Found	Not Found	High	Not Found	Not Found	High	Not Found	Not Found	High	Not Found	Not Found	High	Not Found	Not Found	High	Not Found	Not Found	High	Not Found	Not Found	High	Not Found	Not Found	19.5	26.3	28.2	19.3	13.7	14.7	15.8
XP_008767124	Pi4ka	phosphatidylinositol 4-kinase alpha isoform X1 [Rattus norvegicus]	0	671.361	54.7777	98	497	98	1	2114	237.976	7.24	High	High	High	High	High	High	High	High	High	High	High	High	High	High	High	High	High	High	High	High	High	High	High	High	High	High	High	High	High	High	7985.2	9774.5	9536.2	9803.8	9356.7	8335.3	8225.1
NP_445828	Kif2a	kinesin-like protein KIF2A [Rattus norvegicus]	0	202.875	54.7518	35	170	8	1	705	79.787	6.68	High	High	High	High	High	High	High	High	High	High	High	High	High	High	High	High	High	High	High	High	High	High	High	High	High	High	High	High	High	High	3358.9	3735.5	3736.1	3814.3	3880.3	3798.8	3823.4
NP_001258020	Ndrg4	protein NDRG4 isoform 1 precursor [Rattus norvegicus]	0	118.095	54.703	13	78	1	1	404	44.28	6.23	High	High	High	High	High	High	High	High	High	High	High	High	High	High	High	High	High	High	High	High	High	High	High	High	High	High	High	High	High	High	1737.2	1518.5	1574.7	1534.4	1468	1753.3	1726.5
NP_072117	Pdap1	28 kDa heat- and acid-stable phosphoprotein [Rattus norvegicus]	0	97.2679	54.6961	16	51	16	1	181	20.593	7.39	High	High	High	High	High	High	High	High	High	High	High	High	High	High	High	High	High	High	High	High	High	High	High	High	High	High	High	High	High	High	535.7	428.5	429	380.1	453.1	603.2	601.5
NP_112354	Rab13	ras-related protein Rab-13 [Rattus norvegicus]	0	54.8435	54.6798	11	74	8	1	203	22.887	9.44	High	High	High	High	High	High	High	High	High	High	High	High	High	High	High	High	High	High	High	High	High	High	High	High	High	High	High	High	High	High	347.7	355.1	338.8	349.8	345.9	341.9	327.9
XP_038936838	Dnm2	dynamin-2 isoform X1 [Rattus norvegicus]	0	363.788	54.6591	54	475	2	1	880	99.312	7.12	High	High	High	High	High	High	High	High	High	High	High	High	High	High	High	High	High	High	High	High	High	High	High	High	High	High	High	High	High	High	110.4	124.7	116.2	138	136.8	113.7	125.7
XP_038968456	Ttc7b	tetratricopeptide repeat protein 7B isoform X10 [Rattus norvegicus]	0	264.801	54.6416	41	176	41	1	851	95.089	6.71	High	High	High	High	High	High	High	High	High	High	High	High	High	High	High	High	High	High	High	High	High	High	High	High	High	High	High	High	High	High	3121.4	4008.3	3842.6	3803.2	3691.2	3269.8	3268
XP_038959949	Ank2	ankyrin-2 isoform X27 [Rattus norvegicus]	0	1264.28	54.5986	168	894	1	1	3936	430.79	5.12	High	High	High	High	High	High	High	High	High	High	High	High	High	High	High	High	High	High	High	High	High	High	High	High	High	High	High	High	High	High	16.9	25.6	27.3	37.3	25.4	22	19.1
XP_006250915	Paics	multifunctional protein ADE2 isoform X1 [Rattus norvegicus]	0	105.505	54.5882	20	74	20	1	425	47.066	7.69	High	High	High	High	High	High	High	High	High	High	High	High	High	High	High	High	High	High	High	High	High	High	High	High	High	High	High	High	High	High	1997.5	1618.9	1702.3	1776.5	1847.3	1859.7	2009.2
NP_446302	Blvra	biliverdin reductase A [Rattus norvegicus]	0	65.6836	54.5763	13	40	13	1	295	33.487	6.34	High	High	High	High	High	High	High	High	High	High	High	High	High	High	High	High	High	High	High	High	High	High	High	High	High	High	High	High	High	High	845.9	664.8	667.7	686.5	560.7	743.1	745.7
NP_001012235	Impact	protein IMPACT [Rattus norvegicus]	0	104.372	54.5741	15	58	15	1	317	35.972	5.16	High	High	High	High	High	High	High	High	High	High	High	High	High	High	High	High	High	High	High	High	High	High	High	High	High	High	High	High	High	High	1022	753.8	836.2	799.1	713.3	1007.4	933.2
NP_511172	Rps23	40S ribosomal protein S23 [Rattus norvegicus]	0	73.594	54.5455	9	53	9	1	143	15.798	10.49	High	High	High	High	High	High	High	High	High	High	High	High	High	High	High	High	High	High	High	High	High	High	High	High	High	High	High	High	High	High	1427.4	1383.7	1284.6	1063.7	1268.4	1362.8	1488.2
NP_001099247	Rars1	arginine--tRNA ligase, cytoplasmic [Rattus norvegicus]	0	185.518	54.5455	35	124	35	1	660	75.762	7.05	High	High	High	High	High	High	High	High	High	High	High	High	High	High	High	High	High	High	High	High	High	High	High	High	High	High	High	High	High	High	2080.2	1581.3	1568.5	1740	1849.9	2194.3	2159.9
NP_001020866	Cops5	COP9 signalosome complex subunit 5 [Rattus norvegicus]	0	75.6193	54.491	13	42	13	1	334	37.555	6.54	High	High	High	High	High	High	High	High	High	High	High	High	High	High	High	High	High	High	High	High	High	High	High	High	High	High	High	High	High	High	782.4	574.9	616.1	625.8	568.1	711.9	706.2
XP_038955523	Pdzd11	PDZ domain-containing protein 11 isoform X1 [Rattus norvegicus]	0	19.8384	54.4828	6	11	6	1	145	16.763	7.12	High	High	High	High	High	High	High	High	High	High	High	High	High	High	High	High	High	High	High	High	High	High	High	High	High	High	High	High	High	High	130.2	168.3	152.6	158.2	157.9	130.6	142.5
NP_511178	Echs1	enoyl-CoA hydratase, mitochondrial precursor [Rattus norvegicus]	0	122.018	54.4828	16	106	16	1	290	31.496	8.13	High	High	High	High	High	High	High	High	High	High	High	High	High	High	High	High	High	High	High	High	High	High	High	High	High	High	High	High	High	High	2712.4	1873.6	1952	2138.4	2143.8	2720.2	2745.3
XP_006253656	Sncb	beta-synuclein isoform X1 [Rattus norvegicus]	0	94.6264	54.4776	9	49	4	1	134	14.213	4.41	High	High	High	High	High	High	High	High	High	High	High	High	High	High	High	High	High	High	High	High	High	High	High	High	High	High	High	High	High	High	1069.8	833.4	983.9	572.8	686.8	1310.2	1427.8
NP_001100466	Cyfip2	cytoplasmic FMR1 interacting protein 2 [Rattus norvegicus]	0	240.405	54.4688	32	241	23	1	593	68.634	8.38	High	High	High	High	High	High	High	High	High	High	High	High	High	High	High	High	High	High	High	High	High	High	High	High	High	High	High	High	High	High	3921.9	3801.3	3902.6	4061.3	3969.9	3634.9	3642.2
XP_038950982	LOC120097475	elongin-C-like [Rattus norvegicus]	0	55.3704	54.4118	7	41	7	1	136	15.492	4.87	High	High	High	High	High	High	High	High	High	High	High	High	High	High	High	High	High	High	High	High	High	High	High	High	High	High	High	High	High	High	920.7	738	781.8	812.6	776.1	839.1	894.5
NP_620814	Rpl15	60S ribosomal protein L15 [Rattus norvegicus]	0	56.2404	54.4118	12	66	12	1	204	24.131	11.62	High	High	High	High	High	High	High	High	High	High	High	High	High	High	High	High	High	High	High	High	High	High	High	High	High	High	High	High	High	High	1687.8	1802.1	1814.9	1384.3	1661.6	1534.9	1626.3
XP_038952465	Csnk1a1	casein kinase I isoform X5 [Rattus norvegicus]	0	90.5693	54.3909	17	65	0	1	353	40.56	9.51	Not Found	Not Found	Not Found	Not Found	Not Found	Not Found	Not Found	Not Found	Not Found	Not Found	Not Found	Not Found	Not Found	Not Found	Not Found	Not Found	Not Found	Not Found	Not Found	Not Found	Not Found	Not Found	Not Found	Not Found	Not Found	Not Found	Not Found	Not Found	Not Found	Not Found
NP_001103635	Uchl3	ubiquitin carboxyl-terminal hydrolase isozyme L3 [Rattus norvegicus]	0	66.8796	54.3478	11	44	11	1	230	26.107	5.11	High	High	High	High	High	High	High	High	High	High	High	High	High	High	High	High	High	High	High	High	High	High	High	High	High	High	High	High	High	High	502.1	444.2	449.6	385.4	394.5	481.1	476.4
NP_001359013	Klc2	kinesin light chain 2 [Rattus norvegicus]	0	134.32	54.3408	29	82	23	1	622	68.569	7.03	High	High	High	High	High	High	High	High	High	High	High	High	High	High	High	High	High	High	High	High	High	High	High	High	High	High	High	High	High	High	1622.5	1395.2	1515.9	1537.3	1471.8	1640.9	1626.9
XP_006235110	Idh3b	isocitrate dehydrogenase [NAD] subunit beta, mitochondrial isoform X1 [Rattus norvegicus]	0	213.09	54.3307	21	226	1	1	381	41.832	8.21	High	High	High	High	High	High	High	High	High	High	High	High	High	High	High	High	High	High	High	High	High	High	High	High	High	High	High	High	High	High	18.3	13.4	12.4	11.8	12.1	16.1	16
NP_071992	Aldh1l1	cytosolic 10-formyltetrahydrofolate dehydrogenase [Rattus norvegicus]	0	228.214	54.3237	39	140	8	1	902	99.064	6.11	High	High	High	High	High	High	High	High	High	High	High	High	High	High	High	High	High	High	High	High	High	High	High	High	High	High	High	High	High	High	2883.4	2302.7	2384.2	2344.7	2243	2639	2674.5
NP_620233	Nedd8	NEDD8 [Rattus norvegicus]	0	14.8205	54.321	4	15	4	1	81	8.967	7.25	High	High	High	High	High	High	High	High	High	High	High	High	High	High	High	High	High	High	High	High	High	High	High	High	High	High	High	High	High	High	427.7	326.1	379.6	327.3	282.7	363.1	387
XP_006254732	Dpysl3	dihydropyrimidinase-related protein 3 isoform X1 [Rattus norvegicus]	0	291.237	54.3192	28	382	23	1	683	73.853	6.46	High	High	High	High	High	High	High	High	High	High	High	High	High	High	High	High	High	High	High	High	High	High	High	High	High	High	High	High	High	High	2840.6	2182.7	2442	2203.8	2067.5	2446.5	2549.4
NP_001007621	Pdhb	pyruvate dehydrogenase E1 component subunit beta, mitochondrial precursor [Rattus norvegicus]	0	326.1	54.3175	19	479	19	1	359	38.957	6.65	High	High	High	High	High	High	High	High	High	High	High	High	High	High	High	High	High	High	High	High	High	High	High	High	High	High	High	High	High	High	8104.7	6681	6212.9	7529.8	7682.8	8540.4	9103.5
NP_446033	Idh3b	isocitrate dehydrogenase [NAD] subunit beta, mitochondrial precursor [Rattus norvegicus]	0	224.561	54.2857	22	241	2	1	385	42.327	8.75	High	High	High	High	High	High	High	High	High	High	High	High	High	High	High	High	High	High	High	High	High	High	High	High	High	High	High	High	High	High	5734	4866	4825.6	5037.5	5025.5	6125.2	6452.6
NP_036969	Cst3	cystatin-C precursor [Rattus norvegicus]	0	59.4508	54.2857	6	31	6	1	140	15.427	9.22	High	High	High	High	High	High	High	High	High	High	High	High	High	High	High	High	High	High	High	High	High	High	High	High	High	High	High	High	High	High	527.5	484.5	476.8	510.7	479.3	477.6	479
NP_001094303	Mtch1	mitochondrial carrier homolog 1 [Rattus norvegicus]	0	149.778	54.2416	18	107	18	1	389	41.565	9.32	High	High	High	High	High	High	High	High	High	High	High	High	High	High	High	High	High	High	High	High	High	High	High	High	High	High	High	High	High	High	1710.3	1513.5	1417.4	1520.3	1513.3	1770.4	1789.9
XP_003751553	Elp3	elongator complex protein 3 isoform X1 [Rattus norvegicus]	0	130.543	54.2403	24	83	23	1	566	64.031	8.82	High	High	High	High	High	High	High	High	High	High	High	High	High	High	High	High	High	High	High	High	High	High	High	High	High	High	High	High	High	High	1629.7	1370.7	1303.4	1449.6	1393.7	1528.1	1524.3
NP_112391	Elob	elongin-B [Rattus norvegicus]	0	27.5684	54.2373	6	30	6	1	118	13.162	5.01	High	High	High	High	High	High	High	High	High	High	High	High	High	High	High	High	High	High	High	High	High	High	High	High	High	High	High	High	High	High	1303.7	1019.4	1163.8	1140.8	1061.1	1225.9	1166.9
XP_038934487	Syn3	synapsin-3 isoform X1 [Rattus norvegicus]	0	108.769	54.2314	22	88	19	1	579	63.309	9.44	High	High	High	High	High	High	High	High	High	High	High	High	High	High	High	High	High	High	High	High	High	High	High	High	High	High	High	High	High	High	559.6	524.3	547.8	579.4	571.2	663.5	677.8
NP_062083	Pak3	serine/threonine-protein kinase PAK 3 [Rattus norvegicus]	0	145.701	54.2279	21	90	9	1	544	60.673	5.52	High	High	High	High	High	High	High	High	High	High	High	High	High	High	High	High	High	High	High	High	High	High	High	High	High	High	High	High	High	High	1566.9	1321.4	1459.3	1443	1282	1663	1628
XP_006235283	Csnk2a1	casein kinase II subunit alpha isoform X1 [Rattus norvegicus]	0	132.353	54.2199	16	87	15	1	391	45.045	7.74	High	High	High	High	High	High	High	High	High	High	High	High	High	High	High	High	High	High	High	High	High	High	High	High	High	High	High	High	High	High	1383.8	1472.4	1510.2	1550.4	1509.4	1396.5	1373
NP_112319	Aldh6a1	methylmalonate-semialdehyde dehydrogenase [acylating], mitochondrial precursor [Rattus norvegicus]	0	134.697	54.2056	22	75	22	1	535	57.711	8.18	High	High	High	High	High	High	High	High	High	High	High	High	High	High	High	High	High	High	High	High	High	High	High	High	High	High	High	High	High	High	2054.2	1511.1	1479.5	1542.5	1504.6	1909.1	2070.6
XP_006243837	Manf	mesencephalic astrocyte-derived neurotrophic factor isoform X1 [Rattus norvegicus]	0	94.3252	54.1899	16	55	16	1	179	20.375	8.25	High	High	High	High	High	High	High	High	High	High	High	High	High	High	High	High	High	High	High	High	High	High	High	High	High	High	High	High	High	High	784.3	967.1	918.2	890.5	892.1	794.7	798.4
NP_001100343	Slc25a23	calcium-binding mitochondrial carrier protein SCaMC-3 [Rattus norvegicus]	0	115.688	54.1756	20	79	18	1	467	52.45	7.56	High	High	High	High	High	High	High	High	High	High	High	High	High	High	High	High	High	High	High	High	High	High	High	High	High	High	High	High	High	High	1176.2	1034.7	991.4	1000.7	1002.5	1189.2	1204.4
NP_001007725	Dcakd	dephospho-CoA kinase domain-containing protein [Rattus norvegicus]	0	55.5727	54.1667	10	35	10	1	240	27.335	9.69	High	High	High	High	High	High	High	High	High	High	High	High	High	High	High	High	High	High	High	High	High	High	High	High	High	High	High	High	High	High	464.7	464.6	440.9	448.3	430.8	441.3	411.2
XP_038946959	Rgs7	regulator of G-protein signaling 7 isoform X3 [Rattus norvegicus]	0	172.947	54.1578	24	124	1	1	469	54.758	8.35	High	High	High	High	High	High	High	High	High	High	High	High	High	High	High	High	High	High	High	High	High	High	High	High	High	High	High	High	High	High	8.2	8.8	9.5	13	11.2	9.2	9.8
XP_038950249	Fkbp8	peptidyl-prolyl cis-trans isomerase FKBP8 isoform X1 [Rattus norvegicus]	0	130.922	54.1463	14	74	1	1	410	44.254	5.29	High	High	High	High	High	High	High	High	High	High	High	High	High	High	High	High	High	High	High	High	High	High	High	High	High	High	High	High	High	High	86.3	89.2	79.7	75.3	92.8	81.9	88.5
XP_006257550	Mcts1	malignant T-cell-amplified sequence 1 isoform X1 [Rattus norvegicus]	0	36.2706	54.1436	7	23	7	1	181	20.542	8.82	High	High	High	High	High	High	High	High	High	High	High	High	High	High	High	High	High	High	High	High	High	High	High	High	High	High	High	High	High	High	350	329.5	338.2	317.8	290.4	331.7	332
NP_114177	Hspa1b	heat shock 70 kDa protein 1B [Rattus norvegicus]	0	171.355	54.1342	29	163	21	1	641	70.142	5.82	High	High	High	High	High	High	High	High	High	High	High	High	High	High	High	High	High	High	High	High	High	High	High	High	High	High	High	High	High	High	727.2	744.6	812.6	744.8	734.3	786.9	733.9
NP_001101951	Rras	ras-related protein R-Ras [Rattus norvegicus]	0	73.9891	54.1284	12	56	10	1	218	23.894	7.34	High	High	High	High	High	High	High	High	High	High	High	High	High	High	High	High	High	High	High	High	High	High	High	High	High	High	High	High	High	High	747.4	1000.5	969.9	964.8	936.5	695.2	690.2
NP_001100599	Cops6	COP9 signalosome complex subunit 6 [Rattus norvegicus]	0	85.9647	54.0698	14	45	14	1	344	37.678	6.14	High	High	High	High	High	High	High	High	High	High	High	High	High	High	High	High	High	High	High	High	High	High	High	High	High	High	High	High	High	High	757.1	584.4	630.9	647.7	583.3	681.1	701.1
XP_038950253	Fkbp8	peptidyl-prolyl cis-trans isomerase FKBP8 isoform X2 [Rattus norvegicus]	0	128.977	54.0342	14	70	1	1	409	44.167	5.29	High	High	High	High	High	High	High	High	High	High	High	High	High	High	High	High	High	High	High	High	High	High	High	High	High	High	High	High	High	High	1070.1	1189	1115.6	1152.9	1261.8	1125	1096.6
NP_001008376	Lamtor3	ragulator complex protein LAMTOR3 [Rattus norvegicus]	0	30.3989	54.0323	5	17	5	1	124	13.571	7.34	High	High	High	High	High	High	High	High	High	High	High	High	High	High	High	High	High	High	High	High	High	High	High	High	High	High	High	High	High	High	196.5	187.1	194	214.1	229.7	208.7	180.6
NP_001100835	Camk1d	calcium/calmodulin-dependent protein kinase type 1D [Rattus norvegicus]	0	109.438	54.026	17	65	12	1	385	42.892	7.17	High	High	High	High	High	High	High	High	High	High	High	High	High	High	High	High	High	High	High	High	High	High	High	High	High	High	High	High	High	High	1271	1020.6	1221.3	998	972.6	1188.4	1143.9
NP_001258179	Stxbp5l	syntaxin-binding protein 5-like [Rattus norvegicus]	0	346.569	54.0084	45	244	44	1	1185	131.655	6.93	High	High	High	High	High	High	High	High	High	High	High	High	High	High	High	High	High	High	High	High	High	High	High	High	High	High	High	High	High	High	3678	5044.4	4914.2	5048.6	5295.4	3942.7	3887.8
XP_038959954	Ank2	ankyrin-2 isoform X31 [Rattus norvegicus]	0	1287.37	53.9738	173	911	1	1	4039	441.404	5.15	High	High	High	High	High	High	High	High	High	High	High	High	High	High	High	High	High	High	High	High	High	High	High	High	High	High	High	High	High	High	10.3	23.1	25.5	23.4	23.4	16.8	15.3
NP_001028855	Vat1	synaptic vesicle membrane protein VAT-1 homolog [Rattus norvegicus]	0	102.979	53.9604	14	67	14	1	404	43.091	6.62	High	High	High	High	High	High	High	High	High	High	High	High	High	High	High	High	High	High	High	High	High	High	High	High	High	High	High	High	High	High	1399.5	1011.6	1062.9	1106.2	929.7	1277	1273.3
NP_001004241	Samm50	sorting and assembly machinery component 50 homolog [Rattus norvegicus]	0	146.416	53.9446	20	130	20	1	469	51.927	6.8	High	High	High	High	High	High	High	High	High	High	High	High	High	High	High	High	High	High	High	High	High	High	High	High	High	High	High	High	High	High	3110	2545.2	2590.3	2543.6	2701.6	3244.7	3157
XP_006245729	Myl12a	myosin regulatory light chain RLC-A isoform X1 [Rattus norvegicus]	0	80.8331	53.9326	10	86	1	1	178	20.515	4.75	High	High	High	High	High	High	High	High	High	High	High	High	High	High	High	High	High	High	High	High	High	High	High	High	High	High	High	High	High	High	13.6	11.8	11.2	11.6	13	13.4	11
XP_038947667	Shank1	SH3 and multiple ankyrin repeat domains protein 1 isoform X1 [Rattus norvegicus]	0	610.242	53.9138	82	400	2	1	2159	225.23	8.15	High	High	High	High	High	High	High	High	High	High	High	High	High	High	High	High	High	High	High	High	High	High	High	High	High	High	High	High	High	High	3614	6072.3	5681.5	5893.5	5616.3	4721.3	4561.6
NP_001101002	Ap3b2	AP-3 complex subunit beta-2 [Rattus norvegicus]	0	343.23	53.8817	55	265	47	1	1082	119.068	5.63	High	High	High	High	High	High	High	High	High	High	High	High	High	High	High	High	High	High	High	High	High	High	High	High	High	High	High	High	High	High	6687.5	4834.1	5361.5	4952.6	4917.7	6124.2	6232.4
XP_038952469	Csnk1a1	casein kinase I isoform X8 [Rattus norvegicus]	0	97.0709	53.8462	17	72	1	1	325	37.543	9.48	High	High	High	High	High	High	High	High	High	High	High	High	High	High	High	High	High	High	High	High	High	High	High	High	High	High	High	High	High	High	173.4	165.1	161.1	159.1	161	140.4	148.1
XP_038935830	Cnpy2	protein canopy homolog 2 isoform X1 [Rattus norvegicus]	0	53.0293	53.7313	8	36	8	1	201	22.76	5.26	High	High	High	High	High	High	High	High	High	High	High	High	High	High	High	High	High	High	High	High	High	High	High	High	High	High	High	High	High	High	429.5	535.2	497.6	441.4	448.4	423.3	431.4
NP_113853	Stx6	syntaxin-6 [Rattus norvegicus]	0	91.6275	53.7255	13	66	13	1	255	29.039	4.88	High	High	High	High	High	High	High	High	High	High	High	High	High	High	High	High	High	High	High	High	High	High	High	High	High	High	High	High	High	High	761.1	1077.9	1018	1128.6	1179.3	848.2	836.9
NP_001012347	Rgs7bp	regulator of G-protein signaling 7-binding protein [Rattus norvegicus]	0	66.7633	53.6965	8	40	8	1	257	28.948	8.51	High	High	High	High	High	High	High	High	High	High	High	High	High	High	High	High	High	High	High	High	High	High	High	High	High	High	High	High	High	High	220.2	277.6	275.4	294	277.5	234.9	210.1
NP_665724	Timm13	mitochondrial import inner membrane translocase subunit Tim13 [Rattus norvegicus]	0	44.1991	53.6842	5	36	5	1	95	10.451	8.18	High	High	High	High	High	High	High	High	High	High	High	High	High	High	High	High	High	High	High	High	High	High	High	High	High	High	High	High	High	High	629.2	576.9	553.4	543.6	524.7	619.5	648.1
NP_001103621	Snx27	sorting nexin-27 isoform a [Rattus norvegicus]	0	136.776	53.6178	22	80	22	1	539	60.946	6.35	High	High	High	High	High	High	High	High	High	High	High	High	High	High	High	High	High	High	High	High	High	High	High	High	High	High	High	High	High	High	1246.3	1423.9	1354.4	1486.9	1514	1262.4	1249.2
XP_038957817	Map1b	microtubule-associated protein 1B isoform X1 [Rattus norvegicus]	0	944.676	53.576	116	704	61	1	2335	255.587	4.79	High	High	High	High	High	High	High	High	High	High	High	High	High	High	High	High	High	High	High	High	High	High	High	High	High	High	High	High	High	High	9497.6	11435.3	12100.6	13164.5	13550.6	11852.6	11855.2
XP_006244924	Cracdl	CRACD-like protein isoform X1 [Rattus norvegicus]	0	205.974	53.5345	39	108	39	1	1160	124.252	7.78	High	High	High	High	High	High	High	High	High	High	High	High	High	High	High	High	High	High	High	High	High	High	High	High	High	High	High	High	High	High	752.5	980.3	1100.8	1102.1	1123	987.6	980.6
NP_001099802	Otub1	ubiquitin thioesterase OTUB1 [Rattus norvegicus]	0	99.9676	53.5055	15	72	15	1	271	31.25	4.94	High	High	High	High	High	High	High	High	High	High	High	High	High	High	High	High	High	High	High	High	High	High	High	High	High	High	High	High	High	High	1722.5	1242.4	1375.8	1328.3	1188.3	1532.9	1494.3
NP_001034695	Gmds	GDP-mannose 4,6 dehydratase [Rattus norvegicus]	0	78.0959	53.4946	16	47	16	1	372	42.068	7.28	High	High	High	High	High	High	High	High	High	High	High	High	High	High	High	High	High	High	High	High	High	High	High	High	High	High	High	High	High	High	1104.7	554.7	607.5	520.3	527.7	966.2	949.5
NP_001032415	Ndufb4	NADH dehydrogenase [ubiquinone] 1 beta subcomplex subunit 4 [Rattus norvegicus]	0	51.5141	53.4884	7	41	4	1	129	15.055	9.82	High	High	High	High	High	High	High	High	High	High	High	High	High	High	High	High	High	High	High	High	High	High	High	High	High	High	High	High	High	High	958.6	837.5	775.8	829.6	845.2	999.9	1064.2
XP_038960625	Tpd52l2	tumor protein D54 isoform X1 [Rattus norvegicus]	0	62.7651	53.4783	12	50	4	1	230	25.122	6.55	High	High	High	High	High	High	High	High	High	High	High	High	High	High	High	High	High	High	High	High	High	High	High	High	High	High	High	High	High	High	869.1	809.3	836.9	732.9	780.8	938	962.3
XP_038946957	Rgs7	regulator of G-protein signaling 7 isoform X1 [Rattus norvegicus]	0	175.054	53.4591	24	124	1	1	477	55.656	8.22	High	High	High	High	High	High	High	High	High	High	High	High	High	High	High	High	High	High	High	High	High	High	High	High	High	High	High	High	High	High	3555.2	4503.7	4475.1	4313.4	4225.3	3450.8	3520.9
XP_006250487	Eprs	bifunctional glutamate/proline--tRNA ligase isoform X1 [Rattus norvegicus]	0	389.471	53.4562	65	206	65	1	1519	170.566	7.64	High	High	High	High	High	High	High	High	High	High	High	High	High	High	High	High	High	High	High	High	High	High	High	High	High	High	High	High	High	High	3322	2618.7	2591.2	2953.5	3252.7	3768.5	3664.8
NP_001155883	Epha4	ephrin type-A receptor 4 precursor [Rattus norvegicus]	0	353.858	53.4483	39	257	32	1	986	109.768	6.42	High	High	High	High	High	High	High	High	High	High	High	High	High	High	High	High	High	High	High	High	High	High	High	High	High	High	High	High	High	High	3386.3	4798.4	4721.8	4872.9	5172.6	3491.6	3502.4
XP_038967518	Vti1b	vesicle transport through interaction with t-SNAREs homolog 1B isoform X1 [Rattus norvegicus]	0	81.8194	53.4483	12	53	12	1	232	26.687	9.06	High	High	High	High	High	High	High	High	High	High	High	High	High	High	High	High	High	High	High	High	High	High	High	High	High	High	High	High	High	High	981.1	1185.8	1082.9	1190.7	1312.5	949.9	950.7
NP_001102181	Snx6	sorting nexin-6 [Rattus norvegicus]	0	91.4667	53.4483	21	67	19	1	406	46.608	6.16	High	High	High	High	High	High	High	High	High	High	High	High	High	High	High	High	High	High	High	High	High	High	High	High	High	High	High	High	High	High	1529.3	1262.8	1284.9	1197.7	1154.8	1400.3	1454.6
NP_001099576	Eef1e1	eukaryotic translation elongation factor 1 epsilon-1 [Rattus norvegicus]	0	32.8664	53.4483	9	24	9	1	174	19.83	8.16	High	High	High	High	High	High	High	High	High	High	High	High	High	High	High	High	High	High	High	High	High	High	High	High	High	High	High	High	High	High	456.9	404.2	368.9	402.6	442.3	499.5	497.4
XP_038951990	Rsu1	ras suppressor protein 1 isoform X1 [Rattus norvegicus]	0	70.3666	53.4296	11	48	11	1	277	31.442	8.63	High	High	High	High	High	High	High	High	High	High	High	High	High	High	High	High	High	High	High	High	High	High	High	High	High	High	High	High	High	High	402	324.2	346.5	340.6	321.6	392.7	369.6
NP_001101932	Mthfd1l	monofunctional C1-tetrahydrofolate synthase, mitochondrial [Rattus norvegicus]	0	231.633	53.4289	35	140	35	1	977	105.776	7.5	High	High	High	High	High	High	High	High	High	High	High	High	High	High	High	High	High	High	High	High	High	High	High	High	High	High	High	High	High	High	2512.4	1936.3	1873	2068.2	2112	2420.4	2565.6
NP_001128427	Elmo2	engulfment and cell motility protein 2 [Rattus norvegicus]	0	221.724	53.4153	33	147	27	1	732	83.69	5.95	High	High	High	High	High	High	High	High	High	High	High	High	High	High	High	High	High	High	High	High	High	High	High	High	High	High	High	High	High	High	2800.2	2781.7	2739.9	2661.6	2697.2	2472.1	2470.6
NP_997675	Rpl18a	60S ribosomal protein L18a [Rattus norvegicus]	0	53.725	53.4091	12	56	12	1	176	20.719	10.71	High	High	High	High	High	High	High	High	High	High	High	High	High	High	High	High	High	High	High	High	High	High	High	High	High	High	High	High	High	High	1313.3	1412.4	1426.2	1301.9	1405.9	1304.5	1388.1
NP_001102869	Snrpd2	small nuclear ribonucleoprotein Sm D2 [Rattus norvegicus]	0	15.0224	53.3898	5	17	5	1	118	13.518	9.91	High	High	High	High	High	High	High	High	High	High	High	High	High	High	High	High	High	High	High	High	High	High	High	High	High	High	High	High	High	High	612.6	230.7	266.1	269.8	294.2	616.2	556.9
XP_017450901	Opcml	opioid-binding protein/cell adhesion molecule isoform X1 [Rattus norvegicus]	0	224.31	53.3898	19	254	2	1	354	38.829	6.55	High	High	High	High	High	High	High	High	High	High	High	High	High	High	High	High	High	High	High	High	High	High	High	High	High	High	High	High	High	High	54.2	71.9	74.1	79.8	70.3	55.1	59.4
NP_001014007	Sccpdh	saccharopine dehydrogenase-like oxidoreductase [Rattus norvegicus]	0	193.578	53.38	18	142	18	1	429	47.058	8.84	High	High	High	High	High	High	High	High	High	High	High	High	High	High	High	High	High	High	High	High	High	High	High	High	High	High	High	High	High	High	2516.4	2037.9	2010.9	2178.8	2257.2	2245.7	2291.3
XP_038963530	Fbxo41	F-box only protein 41 isoform X1 [Rattus norvegicus]	0	244.571	53.3792	40	157	40	1	873	94.339	8.24	High	High	High	High	High	High	High	High	High	High	High	High	High	High	High	High	High	High	High	High	High	High	High	High	High	High	High	High	High	High	2781.6	3750.5	3504.7	3150	3275	2928	2959.4
XP_017447488	Cacnb4	voltage-dependent L-type calcium channel subunit beta-4 isoform X1 [Rattus norvegicus]	0	156.488	53.3719	23	121	16	1	519	57.928	9.28	High	High	High	High	High	High	High	High	High	High	High	High	High	High	High	High	High	High	High	High	High	High	High	High	High	High	High	High	High	High	2358.4	3120.6	3016.7	2969.8	2859.5	2406.4	2365.6
NP_037051	Cacna2d1	voltage-dependent calcium channel subunit alpha-2/delta-1 isoform 1 precursor [Rattus norvegicus]	0	510.824	53.3456	55	513	54	1	1091	123.39	5.27	High	High	High	High	High	High	High	High	High	High	High	High	High	High	High	High	High	High	High	High	High	High	High	High	High	High	High	High	High	High	9801.6	11721.1	11117.9	11128.9	11145.1	9120.4	9246.4
NP_001013934	Mllt11	protein AF1q [Rattus norvegicus]	0	11.8927	53.3333	3	7	3	1	90	10.024	4.77	High	High	High	High	High	High	High	High	High	High	High	High	High	High	High	High	High	High	High	High	High	High	High	High	High	High	High	High	High	High	31.9	28.1	32.2	37.2	36.9	34.2	34.8
XP_038947644	Ube2k	ubiquitin-conjugating enzyme E2 K isoform X1 [Rattus norvegicus]	0	54.0829	53.3333	8	27	8	1	210	23.312	5.25	High	High	High	High	High	High	High	High	High	High	High	High	High	High	High	High	High	High	High	High	High	High	High	High	High	High	High	High	High	High	231.1	194.2	211.7	232.2	204.1	252	207
XP_038952347	RGD1559908	kinesin-like protein KIF2A [Rattus norvegicus]	0	155.694	53.3214	28	128	1	1	557	63.043	8.95	Not Found	Not Found	Not Found	Not Found	Not Found	Not Found	Not Found	Not Found	Not Found	Not Found	Not Found	Not Found	Not Found	Not Found	Not Found	Not Found	Not Found	Not Found	Not Found	Not Found	Not Found	Not Found	Not Found	Not Found	Not Found	Not Found	Not Found	Not Found	Not Found	Not Found
XP_002729189	LOC100360117	60S ribosomal protein L8 [Rattus norvegicus]	0	68.7101	53.3074	16	71	16	1	257	28.007	11.03	High	High	High	High	High	High	High	High	High	High	High	High	High	High	High	High	High	High	High	High	High	High	High	High	High	High	High	High	High	High	3592.6	4004	3762.6	3506.6	3904.5	3450.2	3836.1
NP_001008888	Uqcrfs1	cytochrome b-c1 complex subunit Rieske, mitochondrial [Rattus norvegicus]	0	148.855	53.2847	15	170	15	1	274	29.427	8.87	High	High	High	High	High	High	High	High	High	High	High	High	High	High	High	High	High	High	High	High	High	High	High	High	High	High	High	High	High	High	6270.6	5227.7	4798.9	4040.1	4609.6	5832.1	6413.5
XP_017450902	Opcml	opioid-binding protein/cell adhesion molecule isoform X2 [Rattus norvegicus]	0	244.149	53.2578	19	281	2	1	353	38.7	6.87	High	High	High	High	High	High	High	High	High	High	High	High	High	High	High	High	High	High	High	High	High	High	High	High	High	High	High	High	High	High	5154.8	6808.9	6630.5	5823.8	6441.9	5033.1	5194.6
NP_001128006	Btbd17	BTB/POZ domain-containing protein 17 precursor [Rattus norvegicus]	0	131.185	53.2544	18	103	18	1	507	55.372	9.31	High	High	High	High	High	High	High	High	High	High	High	High	High	High	High	High	High	High	High	High	High	High	High	High	High	High	High	High	High	High	1129.5	1478.2	1370.9	1378.9	1522.7	1191.8	1170.8
XP_038934805	Sbf1	myotubularin-related protein 5 isoform X4 [Rattus norvegicus]	0	498.393	53.2351	79	359	73	1	1901	212.074	7.12	High	High	High	High	High	High	High	High	High	High	High	High	High	High	High	High	High	High	High	High	High	High	High	High	High	High	High	High	High	High	5373.4	6453.5	6327.7	6791.2	6347.6	5589.9	5511.6
NP_058726	Pccb	propionyl-CoA carboxylase beta chain, mitochondrial precursor [Rattus norvegicus]	0	179.486	53.2348	21	108	21	1	541	58.641	7.84	High	High	High	High	High	High	High	High	High	High	High	High	High	High	High	High	High	High	High	High	High	High	High	High	High	High	High	High	High	High	1515.7	1201.7	1214	1425.5	1483.4	1495.2	1535
NP_570111	Cs	citrate synthase, mitochondrial precursor [Rattus norvegicus]	0	267.643	53.2189	24	414	2	1	466	51.833	8.35	High	High	High	High	High	High	High	High	High	High	High	High	High	High	High	High	High	High	High	High	High	High	High	High	High	High	High	High	High	High	10960.2	9958.4	9738	10097.5	10216	10514.9	11229.4
NP_001101794	Ranbp1	ran-specific GTPase-activating protein [Rattus norvegicus]	0	51.4901	53.202	9	42	8	1	203	23.582	5.22	High	High	High	High	High	High	High	High	High	High	High	High	High	High	High	High	High	High	High	High	High	High	High	High	High	High	High	High	High	High	1210.7	901.3	1028.9	1004.3	881.1	1225.6	1186.2
XP_006254291	Atp5f1c	ATP synthase subunit gamma, mitochondrial isoform X1 [Rattus norvegicus]	0	150.223	53.1987	16	365	1	1	297	32.86	9.13	High	High	High	High	High	High	High	High	High	High	High	High	High	High	High	High	High	High	High	High	High	High	High	High	High	High	High	High	High	High	7.7	7	7.1	7.9	7.9	11.5	10
NP_113740	Add3	gamma-adducin isoform 2 [Rattus norvegicus]	0	253.768	53.1947	32	165	32	1	673	75.328	6.43	High	High	High	High	High	High	High	High	High	High	High	High	High	High	High	High	High	High	High	High	High	High	High	High	High	High	High	High	High	High	1547.1	2154.2	2385.8	2513.4	2208.5	2080.2	1973.6
NP_001099521	Esd	S-formylglutathione hydrolase isoform a [Rattus norvegicus]	0	64.9345	53.1915	9	44	9	1	282	31.343	6.9	High	High	High	High	High	High	High	High	High	High	High	High	High	High	High	High	High	High	High	High	High	High	High	High	High	High	High	High	High	High	1088.4	698.4	814.1	743.8	670	906.9	962.6
XP_038959939	Ank2	ankyrin-2 isoform X18 [Rattus norvegicus]	0	1305.6	53.1777	174	912	1	1	4154	454.226	5.19	High	Not Found	Not Found	High	Not Found	Not Found	High	Not Found	Not Found	High	Not Found	Not Found	High	Not Found	Not Found	High	Not Found	Not Found	High	Not Found	Not Found	High	Not Found	Not Found	High	Not Found	Not Found	High	Not Found	Not Found	35.5	35.3	49.6	49.9	44.3	37.4	35.6
XP_038959923	Ank2	ankyrin-2 isoform X3 [Rattus norvegicus]	0	1257.75	53.1756	167	888	0	1	4015	439.666	5.14	Not Found	Not Found	Not Found	Not Found	Not Found	Not Found	Not Found	Not Found	Not Found	Not Found	Not Found	Not Found	Not Found	Not Found	Not Found	Not Found	Not Found	Not Found	Not Found	Not Found	Not Found	Not Found	Not Found	Not Found	Not Found	Not Found	Not Found	Not Found	Not Found	Not Found	15.4	19.3	18.4	23.7	18	19.5	18.3
XP_008770751	Dhodh	dihydroorotate dehydrogenase (quinone), mitochondrial isoform X1 [Rattus norvegicus]	0	93.2576	53.1646	19	56	19	1	395	42.637	9.45	High	High	High	High	High	High	High	High	High	High	High	High	High	High	High	High	High	High	High	High	High	High	High	High	High	High	High	High	High	High	839.3	732	669.8	753.4	768.3	863.7	798.9
XP_006229613	Idh3g	isocitrate dehydrogenase [NAD] subunit gamma 1, mitochondrial isoform X1 [Rattus norvegicus]	0	194.904	53.1646	17	179	16	1	395	43.184	9.03	High	High	High	High	High	High	High	High	High	High	High	High	High	High	High	High	High	High	High	High	High	High	High	High	High	High	High	High	High	High	3320.1	2713.3	2685.4	2675.2	2762.9	3354.8	3542.2
XP_038959927	Ank2	ankyrin-2 isoform X7 [Rattus norvegicus]	0	1312.51	53.1512	176	926	0	1	4173	457.031	5.24	Not Found	Not Found	Not Found	Not Found	Not Found	Not Found	Not Found	Not Found	Not Found	Not Found	Not Found	Not Found	Not Found	Not Found	Not Found	Not Found	Not Found	Not Found	Not Found	Not Found	Not Found	Not Found	Not Found	Not Found	Not Found	Not Found	Not Found	Not Found	Not Found	Not Found	10953.7	17066.3	17672.3	18827.9	17648.8	13590	13562.6
NP_071553	Amph	amphiphysin [Rattus norvegicus]	0	247.715	53.1479	34	188	32	1	683	74.832	4.64	High	High	High	High	High	High	High	High	High	High	High	High	High	High	High	High	High	High	High	High	High	High	High	High	High	High	High	High	High	High	5867.7	5173.8	5487.5	5461.1	4877.1	5809.5	5925.2
XP_038957962	Pcmt1	protein-L-isoaspartate(D-aspartate) O-methyltransferase isoform X4 [Rattus norvegicus]	0	124.584	53.1469	14	69	14	1	286	30.403	7.28	High	High	High	High	High	High	High	High	High	High	High	High	High	High	High	High	High	High	High	High	High	High	High	High	High	High	High	High	High	High	1251.3	1108.2	1251.5	1175.1	1045.7	1259.6	1182.1
NP_058828	Rcn2	reticulocalbin-2 precursor [Rattus norvegicus]	0	193.373	53.125	18	143	17	1	320	37.41	4.41	High	High	High	High	High	High	High	High	High	High	High	High	High	High	High	High	High	High	High	High	High	High	High	High	High	High	High	High	High	High	1138.7	1281.8	1240.2	968.1	1038.2	1092.3	1116.9
NP_001123977	Ndufa6	NADH dehydrogenase [ubiquinone] 1 alpha subcomplex subunit 6 [Rattus norvegicus]	0	50.3787	53.0769	7	72	7	1	130	15.214	10.15	High	High	High	High	High	High	High	High	High	High	High	High	High	High	High	High	High	High	High	High	High	High	High	High	High	High	High	High	High	High	2825.6	2397.4	2205.3	2337.5	2365	2918.9	3023.8
NP_001013945	Ndrg3	protein NDRG3 [Rattus norvegicus]	0	141.636	53.0667	13	88	13	1	375	41.481	5.25	High	High	High	High	High	High	High	High	High	High	High	High	High	High	High	High	High	High	High	High	High	High	High	High	High	High	High	High	High	High	1582.3	1621.1	1555.5	1690.8	1579.1	1570.2	1583.3
NP_997479	Nudt2	bis(5'-nucleosyl)-tetraphosphatase [asymmetrical] [Rattus norvegicus]	0	32.5059	53.0612	7	21	7	1	147	16.919	5.53	High	High	High	High	High	High	High	High	High	High	High	High	High	High	High	High	High	High	High	High	High	High	High	High	High	High	High	High	High	High	425.7	327.9	320.6	301.9	289.3	361.1	380.1
NP_446407	Crym	ketimine reductase mu-crystallin [Rattus norvegicus]	0	146.952	53.0351	14	152	14	1	313	33.533	5.53	High	High	High	High	High	High	High	High	High	High	High	High	High	High	High	High	High	High	High	High	High	High	High	High	High	High	High	High	High	High	3407.3	2378.1	2567	2269.2	2138.7	3249.8	3269.6
NP_001102457	Diras1	GTP-binding protein Di-Ras1 [Rattus norvegicus]	0	55.5576	53.0303	9	37	7	1	198	22.277	8.9	High	High	High	High	High	High	High	High	High	High	High	High	High	High	High	High	High	High	High	High	High	High	High	High	High	High	High	High	High	High	568.4	350.6	387.2	376.8	359.1	541.6	527.6
XP_038950164	Erc2	ERC protein 2 isoform X11 [Rattus norvegicus]	0	465.197	53.0289	79	369	1	1	1073	123.687	7.64	High	High	High	High	High	High	High	High	High	High	High	High	High	High	High	High	High	High	High	High	High	High	High	High	High	High	High	High	High	High	17.2	13.9	12.1	15.3	13.3	13.6	15.3
NP_001258008	Ppm1h	protein phosphatase 1H [Rattus norvegicus]	0	123.676	53.0214	17	58	17	1	513	56.345	6.73	High	High	High	High	High	High	High	High	High	High	High	High	High	High	High	High	High	High	High	High	High	High	High	High	High	High	High	High	High	High	1259.9	970.6	1020.6	930	968.2	1267.6	1266.5
XP_038949000	Cadps	calcium-dependent secretion activator 1 isoform X31 [Rattus norvegicus]	0	393.083	52.9902	57	280	1	1	1321	149.601	5.78	High	Not Found	Not Found	High	Not Found	Not Found	High	Not Found	Not Found	High	Not Found	Not Found	High	Not Found	Not Found	High	Not Found	Not Found	High	Not Found	Not Found	High	Not Found	Not Found	High	Not Found	Not Found	High	Not Found	Not Found	21.1	18.3	15.9	19.1	15.8	17.4	21.8
NP_001162623	Pgp	glycerol-3-phosphate phosphatase [Rattus norvegicus]	0	57.9065	52.9595	10	29	10	1	321	34.579	5.35	High	High	High	High	High	High	High	High	High	High	High	High	High	High	High	High	High	High	High	High	High	High	High	High	High	High	High	High	High	High	385.4	268.1	285.3	289	267	335	339.1
NP_058976	Psma3	proteasome subunit alpha type-3 [Rattus norvegicus]	0	75.5872	52.9412	16	65	16	1	255	28.401	5.44	High	High	High	High	High	High	High	High	High	High	High	High	High	High	High	High	High	High	High	High	High	High	High	High	High	High	High	High	High	High	2376.3	1733.9	1818.3	1514.4	1538.2	2058.5	2100.8
XP_017450106	Oxr1	oxidation resistance protein 1 isoform X1 [Rattus norvegicus]	0	303.161	52.9345	41	199	8	1	886	98.438	5.47	High	High	High	High	High	High	High	High	High	High	High	High	High	High	High	High	High	High	High	High	High	High	High	High	High	High	High	High	High	High	2847.9	2427.9	2811.1	2689.3	2503.2	3199.1	3114
NP_001020860	Psmd14	26S proteasome non-ATPase regulatory subunit 14 [Rattus norvegicus]	0	75.1868	52.9032	11	40	11	1	310	34.555	6.52	High	High	High	High	High	High	High	High	High	High	High	High	High	High	High	High	High	High	High	High	High	High	High	High	High	High	High	High	High	High	727	449	476.6	495.6	471	638.8	654.5
XP_038953560	Aars1	alanine--tRNA ligase, cytoplasmic isoform X1 [Rattus norvegicus]	0	239.305	52.8926	38	153	38	1	968	106.723	5.62	High	High	High	High	High	High	High	High	High	High	High	High	High	High	High	High	High	High	High	High	High	High	High	High	High	High	High	High	High	High	2765.4	1899.1	2056.8	1800.8	1767.9	2398	2468.8
XP_038944714	LOC120093083	carbonyl reductase [NADPH] 1-like isoform X1 [Rattus norvegicus]	0	81.6025	52.8875	14	59	1	1	329	36.243	8.75	Not Found	High	High	Not Found	High	High	Not Found	High	High	Not Found	High	High	Not Found	High	High	Not Found	High	High	Not Found	High	High	Not Found	High	High	Not Found	High	High	Not Found	High	High	1450.7	978.6	1053.5	975.4	853.5	1226.2	1215.6
XP_038968622	Nrcam	neuronal cell adhesion molecule isoform X34 [Rattus norvegicus]	0	383.661	52.8822	44	290	2	1	1197	132.447	6.1	High	High	High	High	High	High	High	High	High	High	High	High	High	High	High	High	High	High	High	High	High	High	High	High	High	High	High	High	High	High	58.2	93.5	90.3	95.2	99.2	47.7	57
XP_038948987	Cadps	calcium-dependent secretion activator 1 isoform X18 [Rattus norvegicus]	0	403.691	52.8582	59	295	3	1	1347	152.161	5.71	High	High	High	High	High	High	High	High	High	High	High	High	High	High	High	High	High	High	High	High	High	High	High	High	High	High	High	High	High	High	6077.9	4709.9	5273.3	4983.2	4607.3	5824.4	5725.1
XP_038942796	Rpl38	60S ribosomal protein L38 isoform X1 [Rattus norvegicus]	0	45.4201	52.8571	7	35	6	1	70	8.213	10.1	High	High	High	High	High	High	High	High	High	High	High	High	High	High	High	High	High	High	High	High	High	High	High	High	High	High	High	High	High	High	673.6	676.4	660.2	745.2	776.4	679.5	697.8
NP_037307	Scg5	neuroendocrine protein 7B2 precursor [Rattus norvegicus]	0	47.8099	52.8571	9	29	1	1	210	23.669	5.81	High	High	High	High	High	High	High	High	High	High	High	High	High	High	High	High	High	High	High	High	High	High	High	High	High	High	High	High	High	High	25.4	25.3	22.5	23.3	22.9	21.1	26.2
XP_038953229	Slc25a6	ADP/ATP translocase 2-like [Rattus norvegicus]	0	179.498	52.8428	20	619	2	1	299	33.155	9.85	High	High	High	High	High	High	High	High	High	High	High	High	High	High	High	High	High	High	High	High	High	High	High	High	High	High	High	High	High	High	203.6	143.2	149.4	134.6	122.7	197.8	164.2
NP_001014162	Prxl2a	peroxiredoxin-like 2A [Rattus norvegicus]	0	119.894	52.8384	18	102	18	1	229	25.746	9.14	High	High	High	High	High	High	High	High	High	High	High	High	High	High	High	High	High	High	High	High	High	High	High	High	High	High	High	High	High	High	4485.8	4159.8	4109.6	4216.2	4592.9	4057.9	3980.5
NP_001034090	Trap1	heat shock protein 75 kDa, mitochondrial precursor [Rattus norvegicus]	0	164.269	52.8329	31	126	30	1	706	80.411	7.03	High	High	High	High	High	High	High	High	High	High	High	High	High	High	High	High	High	High	High	High	High	High	High	High	High	High	High	High	High	High	2577.2	2412.1	2391.9	2523.1	2543.3	2746.5	2926.2
NP_001104293	Atp2a2	sarcoplasmic/endoplasmic reticulum calcium ATPase 2 isoform b [Rattus norvegicus]	0	689.26	52.8284	60	681	42	1	1043	114.694	5.34	High	High	High	High	High	High	High	High	High	High	High	High	High	High	High	High	High	High	High	High	High	High	High	High	High	High	High	High	High	High	12536.2	13463.3	12607.2	13462.9	13968	12378.2	12109
NP_446083	Banf1	barrier-to-autointegration factor [Rattus norvegicus]	0	32.4639	52.809	4	19	4	1	89	10.038	6.09	High	High	High	High	High	High	High	High	High	High	High	High	High	High	High	High	High	High	High	High	High	High	High	High	High	High	High	High	High	High	199.5	188.1	171.9	170.2	177.6	196.6	200.3
XP_038963859	Hras	GTPase HRas isoform X1 [Rattus norvegicus]	0	190.485	52.7586	14	162	5	1	290	31.033	8.28	High	High	High	High	High	High	High	High	High	High	High	High	High	High	High	High	High	High	High	High	High	High	High	High	High	High	High	High	High	High	2070.9	2555.9	2447.4	2613	2545.6	1933.2	2010.9
XP_038955494	Cask	peripheral plasma membrane protein CASK isoform X16 [Rattus norvegicus]	0	254.699	52.7313	43	173	0	1	897	102.049	6.35	Not Found	Not Found	Not Found	Not Found	Not Found	Not Found	Not Found	Not Found	Not Found	Not Found	Not Found	Not Found	Not Found	Not Found	Not Found	Not Found	Not Found	Not Found	Not Found	Not Found	Not Found	Not Found	Not Found	Not Found	Not Found	Not Found	Not Found	Not Found	Not Found	Not Found	29.7	31.6	37.3	43.4	41.2	32.5	25.1
NP_599216	Acsbg1	long-chain-fatty-acid--CoA ligase ACSBG1 [Rattus norvegicus]	0	296.142	52.7046	33	204	33	1	721	80.468	5.92	High	High	High	High	High	High	High	High	High	High	High	High	High	High	High	High	High	High	High	High	High	High	High	High	High	High	High	High	High	High	3390	2928.3	2929.6	3164.6	3164	3438.7	3457.7
XP_038959928	Ank2	ankyrin-2 isoform X8 [Rattus norvegicus]	0	1248.11	52.6565	167	885	1	1	4009	439.303	5.16	High	Not Found	High	High	Not Found	High	High	Not Found	High	High	Not Found	High	High	Not Found	High	High	Not Found	High	High	Not Found	High	High	Not Found	High	High	Not Found	High	High	Not Found	High	20.1	21.2	22.6	27.6	27.9	19.9	20.5
XP_006234763	Scg5	neuroendocrine protein 7B2 isoform X1 [Rattus norvegicus]	0	45.6239	52.6316	9	29	1	1	209	23.626	5.81	High	High	High	High	High	High	High	High	High	High	High	High	High	High	High	High	High	High	High	High	High	High	High	High	High	High	High	High	High	High	434.5	450.8	459.4	396	418.6	467.6	471.5
XP_038964880	LOC120102456	calcineurin B homologous protein 1-like, partial [Rattus norvegicus]	0	64.1289	52.6316	12	55	12	1	247	27.829	5.22	High	High	High	High	High	High	High	High	High	High	High	High	High	High	High	High	High	High	High	High	High	High	High	High	High	High	High	High	High	High	736.7	850.3	821.4	885.5	901.6	717.4	718.7
XP_038954341	Gja1	gap junction alpha-1 protein isoform X1 [Rattus norvegicus]	0	157.359	52.6178	17	134	17	1	382	43.004	8.76	High	High	High	High	High	High	High	High	High	High	High	High	High	High	High	High	High	High	High	High	High	High	High	High	High	High	High	High	High	High	3696.2	3322.8	3449.5	3014.5	3149.4	3074.7	3234.5
XP_008764647	Myo6	unconventional myosin-VI isoform X3 [Rattus norvegicus]	0	384.774	52.6149	64	251	1	1	1262	145.702	8.4	High	High	High	High	High	High	High	High	High	High	High	High	High	High	High	High	High	High	High	High	High	High	High	High	High	High	High	High	High	High	12.9	16.7	18.7	19.5	20.4	18.1	15.7
NP_001166981	Ahcyl2	adenosylhomocysteinase 3 [Rattus norvegicus]	0	225.316	52.6144	31	217	14	1	612	66.775	7.36	High	High	High	High	High	High	High	High	High	High	High	High	High	High	High	High	High	High	High	High	High	High	High	High	High	High	High	High	High	High	894.9	1162	1167.6	1061.5	1073.1	957.1	960.3
XP_038943479	Rac3	ras-related C3 botulinum toxin substrate 3 [Rattus norvegicus]	0	70.5161	52.6042	9	109	3	1	192	21.365	8.15	High	High	High	High	High	High	High	High	High	High	High	High	High	High	High	High	High	High	High	High	High	High	High	High	High	High	High	High	High	High	579.3	574.5	559.1	609.2	611.6	537.3	559.9
NP_446204	Suclg1	succinate--CoA ligase [ADP/GDP-forming] subunit alpha, mitochondrial precursor [Rattus norvegicus]	0	132.784	52.6012	15	107	15	1	346	36.125	9.48	High	High	High	High	High	High	High	High	High	High	High	High	High	High	High	High	High	High	High	High	High	High	High	High	High	High	High	High	High	High	3891	3384.4	3321	2909.9	3279.4	3948.6	4386.6
NP_037358	Rpl32	60S ribosomal protein L32 [Rattus norvegicus]	0	64.6282	52.5926	13	62	13	1	135	15.85	11.33	High	High	High	High	High	High	High	High	High	High	High	High	High	High	High	High	High	High	High	High	High	High	High	High	High	High	High	High	High	High	1184.6	1239.8	1220	1185.2	1276.4	1109.6	1200.8
NP_001008323	Shmt2	serine hydroxymethyltransferase, mitochondrial [Rattus norvegicus]	0	124.596	52.5794	20	70	20	1	504	55.73	8.21	High	High	High	High	High	High	High	High	High	High	High	High	High	High	High	High	High	High	High	High	High	High	High	High	High	High	High	High	High	High	936.9	917.6	891.6	943.6	949.8	957.8	998.4
NP_001020317	Ndufs4	NADH dehydrogenase [ubiquinone] iron-sulfur protein 4, mitochondrial precursor [Rattus norvegicus]	0	131.167	52.5714	10	100	10	1	175	19.728	10.14	High	High	High	High	High	High	High	High	High	High	High	High	High	High	High	High	High	High	High	High	High	High	High	High	High	High	High	High	High	High	1765.8	1557.7	1492.6	1550	1587.3	1871.6	1865
NP_001101200	Kif5c	kinesin heavy chain isoform 5C [Rattus norvegicus]	0	301.203	52.5654	53	169	36	1	955	109.115	6.19	High	High	High	High	High	High	High	High	High	High	High	High	High	High	High	High	High	High	High	High	High	High	High	High	High	High	High	High	High	High	4481.6	3629.8	3975.8	3697.1	3596.6	4195.2	4205.7
XP_006250385	Cadm3	cell adhesion molecule 3 isoform X1 [Rattus norvegicus]	0	224.773	52.5581	18	171	18	1	430	46.605	5.21	High	High	High	High	High	High	High	High	High	High	High	High	High	High	High	High	High	High	High	High	High	High	High	High	High	High	High	High	High	High	2032.7	3159.3	2970.1	2501.7	2663.4	2052.1	2132.2
NP_071793	Slc25a11	mitochondrial 2-oxoglutarate/malate carrier protein [Rattus norvegicus]	0	131.103	52.5478	17	223	17	1	314	34.221	9.88	High	High	High	High	High	High	High	High	High	High	High	High	High	High	High	High	High	High	High	High	High	High	High	High	High	High	High	High	High	High	6891	5970.1	5799	5372.1	5642.7	6957	7097
XP_017446062	Ctnnd2	catenin delta-2 isoform X1 [Rattus norvegicus]	0	354.627	52.5261	56	233	51	1	1247	134.862	7.65	High	High	High	High	High	High	High	High	High	High	High	High	High	High	High	High	High	High	High	High	High	High	High	High	High	High	High	High	High	High	2182.8	2904.7	2875	2663.1	2788.9	2476.7	2436.3
NP_001014264	Isoc1	isochorismatase domain-containing protein 1 [Rattus norvegicus]	0	74.5087	52.5253	11	39	11	1	297	32.012	7.39	High	High	High	High	High	High	High	High	High	High	High	High	High	High	High	High	High	High	High	High	High	High	High	High	High	High	High	High	High	High	365.3	290.1	299.9	281.4	260.4	325.1	309.3
XP_017445249	Shank1	SH3 and multiple ankyrin repeat domains protein 1 isoform X2 [Rattus norvegicus]	0	600.509	52.456	81	395	1	1	2158	225.339	8.47	High	High	Not Found	High	High	Not Found	High	High	Not Found	High	High	Not Found	High	High	Not Found	High	High	Not Found	High	High	Not Found	High	High	Not Found	High	High	Not Found	High	High	Not Found	18.7	32	28.5	26.8	27.9	32.8	24.7
XP_038941354	Map2k4	dual specificity mitogen-activated protein kinase kinase 4 isoform X1 [Rattus norvegicus]	0	97.1056	52.451	17	67	17	1	408	45.381	8.03	High	High	High	High	High	High	High	High	High	High	High	High	High	High	High	High	High	High	High	High	High	High	High	High	High	High	High	High	High	High	765.1	620.8	681.8	641.4	613.3	756	733.5
XP_038959940	Ank2	ankyrin-2 isoform X19 [Rattus norvegicus]	0	1237.73	52.4311	164	871	0	1	3990	437.231	5.15	Not Found	Not Found	Not Found	Not Found	Not Found	Not Found	Not Found	Not Found	Not Found	Not Found	Not Found	Not Found	Not Found	Not Found	Not Found	Not Found	Not Found	Not Found	Not Found	Not Found	Not Found	Not Found	Not Found	Not Found	Not Found	Not Found	Not Found	Not Found	Not Found	Not Found	12.6	12.3	9.7	12	11.2	13.1	12.1
NP_075250	Vps33a	vacuolar protein sorting-associated protein 33A [Rattus norvegicus]	0	142.649	52.4288	23	82	23	1	597	67.453	7.05	High	High	High	High	High	High	High	High	High	High	High	High	High	High	High	High	High	High	High	High	High	High	High	High	High	High	High	High	High	High	819	769.5	757.1	815.8	818.9	752.4	761.9
NP_001162616	Acyp2	acylphosphatase-2 [Rattus norvegicus]	0	43.9468	52.4194	8	35	8	1	124	13.636	9.74	High	High	High	High	High	High	High	High	High	High	High	High	High	High	High	High	High	High	High	High	High	High	High	High	High	High	High	High	High	High	939.8	729.6	784.5	696.3	643.7	864.1	901.9
XP_006257049	Gk	glycerol kinase isoform X6 [Rattus norvegicus]	0	213.999	52.415	28	129	28	1	559	61.193	5.9	High	High	High	High	High	High	High	High	High	High	High	High	High	High	High	High	High	High	High	High	High	High	High	High	High	High	High	High	High	High	2785	2337	2184.2	2134.8	2306.9	2710.8	2847.5
NP_671706	Ruvbl1	ruvB-like 1 [Rattus norvegicus]	0	141.532	52.4123	17	64	17	1	456	50.182	6.42	High	High	High	High	High	High	High	High	High	High	High	High	High	High	High	High	High	High	High	High	High	High	High	High	High	High	High	High	High	High	980.8	558	595.9	611.1	630.3	946.4	925.1
NP_001100929	Rgs17	regulator of G-protein signaling 17 [Rattus norvegicus]	0	77.9099	52.381	8	52	7	1	210	24.305	5.71	High	High	High	High	High	High	High	High	High	High	High	High	High	High	High	High	High	High	High	High	High	High	High	High	High	High	High	High	High	High	794.7	925	928.6	934.6	994.2	800.4	818.7
NP_001019414	Nudt3	diphosphoinositol polyphosphate phosphohydrolase 1 [Rattus norvegicus]	0	42.2117	52.381	7	32	7	1	168	19.084	6.34	High	High	High	High	High	High	High	High	High	High	High	High	High	High	High	High	High	High	High	High	High	High	High	High	High	High	High	High	High	High	510.6	353.2	401.9	334.4	319.1	441.2	451.7
XP_038942234	Tom1l2	TOM1-like protein 2 isoform X1 [Rattus norvegicus]	0	151.468	52.3649	20	88	20	1	592	64.969	5.17	High	High	High	High	High	High	High	High	High	High	High	High	High	High	High	High	High	High	High	High	High	High	High	High	High	High	High	High	High	High	825.9	944.5	1031	1004.3	945.1	890.7	840.4
NP_001100790	Plpbp	proline synthase co-transcribed bacterial homolog protein [Rattus norvegicus]	0	65.0934	52.3636	9	28	9	1	275	30.086	7.93	High	High	High	High	High	High	High	High	High	High	High	High	High	High	High	High	High	High	High	High	High	High	High	High	High	High	High	High	High	High	281.4	227	256	250.5	224.9	291.4	283.7
XP_038936609	Clasp2	CLIP-associating protein 2 isoform X10 [Rattus norvegicus]	0	388.417	52.3499	58	207	53	1	1532	167.421	8.16	High	High	High	High	High	High	High	High	High	High	High	High	High	High	High	High	High	High	High	High	High	High	High	High	High	High	High	High	High	High	2328.9	2384.8	2530.6	2708.6	2568.2	2585.5	2498.2
XP_006238510	Dnajc6	putative tyrosine-protein phosphatase auxilin isoform X4 [Rattus norvegicus]	0	276.458	52.3454	35	204	34	1	938	102.124	7.33	High	High	High	High	High	High	High	High	High	High	High	High	High	High	High	High	High	High	High	High	High	High	High	High	High	High	High	High	High	High	3850.5	3157.9	3458.4	3355.4	3049	3957.8	3793.6
XP_006232077	Nadk2	NAD kinase 2, mitochondrial isoform X2 [Rattus norvegicus]	0	98.8436	52.3364	17	60	16	1	428	48.098	7.47	High	High	High	High	High	High	High	High	High	High	High	High	High	High	High	High	High	High	High	High	High	High	High	High	High	High	High	High	High	High	763.3	671.1	654.4	683.8	689.9	782.8	778.5
XP_006247489	Tubg2	tubulin gamma-2 chain isoform X2 [Rattus norvegicus]	0	81.2129	52.3282	15	40	3	1	451	51.082	6.02	High	High	High	High	High	High	High	High	High	High	High	High	High	High	High	High	High	High	High	High	High	High	High	High	High	High	High	High	High	High	13.4	16.1	15.5	19.3	15.8	14.1	12.7
NP_001007657	Mapre3	microtubule-associated protein RP/EB family member 3 [Rattus norvegicus]	0	131.339	52.3132	19	89	16	1	281	31.946	5.54	High	High	High	High	High	High	High	High	High	High	High	High	High	High	High	High	High	High	High	High	High	High	High	High	High	High	High	High	High	High	2692.9	2194.2	2405.9	2373.7	1991.2	2733.5	2675.5
XP_017447151	Gsn	gelsolin isoform X1 [Rattus norvegicus]	0	172.432	52.2911	29	137	29	1	742	82.165	5.69	High	High	High	High	High	High	High	High	High	High	High	High	High	High	High	High	High	High	High	High	High	High	High	High	High	High	High	High	High	High	3384.1	3043.1	2895.2	2654.9	2949.9	2930.6	2934.1
XP_038963030	Serpinh1	serpin H1 isoform X1 [Rattus norvegicus]	0	100.705	52.2782	17	52	17	1	417	46.532	8.82	High	High	High	High	High	High	High	High	High	High	High	High	High	High	High	High	High	High	High	High	High	High	High	High	High	High	High	High	High	High	750.4	747	695.5	677.5	711.9	729.5	725.1
XP_008764648	Myo6	unconventional myosin-VI isoform X4 [Rattus norvegicus]	0	369.867	52.2745	64	247	1	1	1253	144.67	8.44	Not Found	Not Found	High	Not Found	Not Found	High	Not Found	Not Found	High	Not Found	Not Found	High	Not Found	Not Found	High	Not Found	Not Found	High	Not Found	Not Found	High	Not Found	Not Found	High	Not Found	Not Found	High	Not Found	Not Found	High	4399.2	4660.8	4586.4	4620.7	4970.2	3855.1	3885.2
XP_006249596	Pgam5	serine/threonine-protein phosphatase PGAM5, mitochondrial isoform X1 [Rattus norvegicus]	0	72.942	52.2648	15	62	15	1	287	31.852	8.68	High	High	High	High	High	High	High	High	High	High	High	High	High	High	High	High	High	High	High	High	High	High	High	High	High	High	High	High	High	High	1552.6	1437.2	1310.1	1424.4	1443.4	1595.1	1613.3
NP_058747	Sod2	superoxide dismutase [Mn], mitochondrial precursor [Rattus norvegicus]	0	85.2207	52.2523	12	60	12	1	222	24.659	8.81	High	High	High	High	High	High	High	High	High	High	High	High	High	High	High	High	High	High	High	High	High	High	High	High	High	High	High	High	High	High	3784.6	3308.9	3432.2	3159	3156.7	4135.3	3649.6
XP_017456385	Kctd16	BTB/POZ domain-containing protein KCTD16 isoform X1 [Rattus norvegicus]	0	112.357	52.2248	27	97	25	1	427	48.911	8.19	High	High	High	High	High	High	High	High	High	High	High	High	High	High	High	High	High	High	High	High	High	High	High	High	High	High	High	High	High	High	1522.4	2494.5	2368.1	2562.7	2374.5	1709	1776.7
NP_942040	Atp6v1e1	V-type proton ATPase subunit E 1 [Rattus norvegicus]	0	198.169	52.2124	20	310	20	1	226	26.112	8.43	High	High	High	High	High	High	High	High	High	High	High	High	High	High	High	High	High	High	High	High	High	High	High	High	High	High	High	High	High	High	9086.3	7224	7590.2	7765.4	7630	8363.4	8460.9
NP_001099200	Rps28	40S ribosomal protein S28 [Rattus norvegicus]	0	26.6443	52.1739	4	45	4	1	69	7.836	10.7	High	High	High	High	High	High	High	High	High	High	High	High	High	High	High	High	High	High	High	High	High	High	High	High	High	High	High	High	High	High	830.3	829	832.5	869.4	889.7	819.3	826.8
NP_001032878	Ccdc28a	coiled-coil domain-containing protein 28A [Rattus norvegicus]	0	35.3253	52.1739	6	17	6	1	184	20.267	8.12	High	High	High	High	High	High	High	High	High	High	High	High	High	High	High	High	High	High	High	High	High	High	High	High	High	High	High	High	High	High	158.3	209	195.9	187.5	216	169.9	159.7
NP_113831	Map2k1	dual specificity mitogen-activated protein kinase kinase 1 [Rattus norvegicus]	0	133.769	52.1628	19	110	13	1	393	43.437	6.62	High	High	High	High	High	High	High	High	High	High	High	High	High	High	High	High	High	High	High	High	High	High	High	High	High	High	High	High	High	High	3226.6	2319.2	2689.4	2487.9	2090.1	2917.9	2691.6
XP_038944588	Kalrn	kalirin isoform X23 [Rattus norvegicus]	0	400.012	52.1609	75	252	3	1	1666	192.398	6.11	High	High	High	High	High	High	High	High	High	High	High	High	High	High	High	High	High	High	High	High	High	High	High	High	High	High	High	High	High	High	33.4	57	56.1	69	59.8	48.8	43
NP_001101425	Hint2	histidine triad nucleotide-binding protein 2, mitochondrial [Rattus norvegicus]	0	58.0339	52.1472	7	31	7	1	163	17.369	9.42	High	High	High	High	High	High	High	High	High	High	High	High	High	High	High	High	High	High	High	High	High	High	High	High	High	High	High	High	High	High	597.6	574.4	549.3	493.6	466.1	601.3	659.7
NP_062156	Slc3a2	4F2 cell-surface antigen heavy chain isoform 1 [Rattus norvegicus]	0	268.885	52.1201	27	309	27	1	566	61.837	5.19	High	High	High	High	High	High	High	High	High	High	High	High	High	High	High	High	High	High	High	High	High	High	High	High	High	High	High	High	High	High	4672.2	6414.4	6103.6	6020.8	6121.2	4676.8	4563.7
NP_001100078	Chchd6	MICOS complex subunit Mic25 [Rattus norvegicus]	0	96.724	52.1073	18	72	18	1	261	29.193	7.94	High	High	High	High	High	High	High	High	High	High	High	High	High	High	High	High	High	High	High	High	High	High	High	High	High	High	High	High	High	High	1934.2	1664.1	1547.2	1252.9	1580.3	1902.1	2090
NP_665721	Tubg1	tubulin gamma-1 chain [Rattus norvegicus]	0	74.1837	52.1064	15	41	3	1	451	51.069	6.02	High	High	High	High	High	High	High	High	High	High	High	High	High	High	High	High	High	High	High	High	High	High	High	High	High	High	High	High	High	High	579.6	488.1	486	516.5	549.2	577.2	582.3
NP_085075	Cyb5b	cytochrome b5 type B precursor [Rattus norvegicus]	0	47.2904	52.0548	6	35	6	1	146	16.255	5.06	High	High	High	High	High	High	High	High	High	High	High	High	High	High	High	High	High	High	High	High	High	High	High	High	High	High	High	High	High	High	870.8	776.7	726.9	578.9	659.9	812.1	815.9
XP_006235942	Dpp6	dipeptidyl aminopeptidase-like protein 6 isoform X3 [Rattus norvegicus]	0	346.404	52.0548	44	338	42	1	803	91.215	6.39	High	High	High	High	High	High	High	High	High	High	High	High	High	High	High	High	High	High	High	High	High	High	High	High	High	High	High	High	High	High	8568.5	11260.6	10958.5	10858.6	11095.9	8310.6	8335.8
XP_038962098	LOC100361008	cytochrome c oxidase subunit 5A, mitochondrial-like [Rattus norvegicus]	0	78.7005	52.0548	9	111	2	1	146	16.148	5.86	High	High	High	High	High	High	High	High	High	High	High	High	High	High	High	High	High	High	High	High	High	High	High	High	High	High	High	High	High	High	216.7	185.7	173.6	200.4	205.6	215	229.6
NP_001004206	Pa2g4	proliferation-associated protein 2G4 [Rattus norvegicus]	0	121.47	52.0305	21	83	20	1	394	43.629	6.86	High	High	High	High	High	High	High	High	High	High	High	High	High	High	High	High	High	High	High	High	High	High	High	High	High	High	High	High	High	High	1284.1	1272.8	1254	1233	1347.8	1175.5	1208.9
XP_038967361	Ptprd	receptor-type tyrosine-protein phosphatase delta isoform X19 [Rattus norvegicus]	0	565.049	52.027	73	387	2	1	1924	215.677	6.6	High	High	High	High	High	High	High	High	High	High	High	High	High	High	High	High	High	High	High	High	High	High	High	High	High	High	High	High	High	High	4739.6	5985	6036.9	6012	6049.5	4769.1	4661.6
NP_001008521	Twf1	twinfilin-1 [Rattus norvegicus]	0	71.7491	52	14	49	11	1	350	40.065	6.67	High	High	High	High	High	High	High	High	High	High	High	High	High	High	High	High	High	High	High	High	High	High	High	High	High	High	High	High	High	High	747.2	690.6	698.4	650	606.8	758	745.4
NP_001020855	Pex11b	peroxisomal membrane protein 11B [Rattus norvegicus]	0	65.3407	51.938	13	46	12	1	258	28.624	9.79	High	High	High	High	High	High	High	High	High	High	High	High	High	High	High	High	High	High	High	High	High	High	High	High	High	High	High	High	High	High	435	522.8	485.9	423.8	476	434.2	421.3
XP_006251691	Ap3m1	AP-3 complex subunit mu-1 isoform X1 [Rattus norvegicus]	0	96.4911	51.9139	15	56	12	1	418	46.947	6.93	High	High	High	High	High	High	High	High	High	High	High	High	High	High	High	High	High	High	High	High	High	High	High	High	High	High	High	High	High	High	574.1	372.3	380.8	405.3	377.6	497.1	489
NP_037023	Acadvl	very long-chain specific acyl-CoA dehydrogenase, mitochondrial precursor [Rattus norvegicus]	0	157.022	51.9084	27	88	27	1	655	70.705	8.9	High	High	High	High	High	High	High	High	High	High	High	High	High	High	High	High	High	High	High	High	High	High	High	High	High	High	High	High	High	High	1712	1241.1	1218.4	1404.3	1566	1632.3	1692
NP_059002	Eci1	enoyl-CoA delta isomerase 1, mitochondrial precursor [Rattus norvegicus]	0	68.2881	51.9031	12	48	12	1	289	32.244	9.54	High	High	High	High	High	High	High	High	High	High	High	High	High	High	High	High	High	High	High	High	High	High	High	High	High	High	High	High	High	High	938.2	706.1	672.6	788.9	736.7	948.1	875.4
NP_001128467	Gnpda1	glucosamine-6-phosphate isomerase 1 [Rattus norvegicus]	0	59.2066	51.9031	11	37	9	1	289	32.558	6.74	High	High	High	High	High	High	High	High	High	High	High	High	High	High	High	High	High	High	High	High	High	High	High	High	High	High	High	High	High	High	607.4	429.9	460.6	438	412.1	536.8	535.1
NP_073166	Fkbp1b	peptidyl-prolyl cis-trans isomerase FKBP1B [Rattus norvegicus]	0	18.4538	51.8519	3	13	3	1	108	11.787	8.47	High	High	High	High	High	High	High	High	High	High	High	High	High	High	High	High	High	High	High	High	High	High	High	High	High	High	High	High	High	High	168	169.3	165.4	139.1	154	157.6	153.1
XP_006235755	Stx16	syntaxin-16 isoform X1 [Rattus norvegicus]	0	122.1	51.8405	14	76	14	1	326	37.138	5.86	High	High	High	High	High	High	High	High	High	High	High	High	High	High	High	High	High	High	High	High	High	High	High	High	High	High	High	High	High	High	933.6	1183.7	1117.6	1069.5	1170.6	941.6	919.2
NP_115792	Aldh2	aldehyde dehydrogenase, mitochondrial precursor [Rattus norvegicus]	0	158.207	51.8304	21	93	20	1	519	56.481	7.33	High	High	High	High	High	High	High	High	High	High	High	High	High	High	High	High	High	High	High	High	High	High	High	High	High	High	High	High	High	High	2385.9	1687.2	1676.5	1781.6	1771.5	2004.9	2162.7
XP_038941139	Prkca	protein kinase C alpha type isoform X1 [Rattus norvegicus]	0	328.676	51.8006	44	351	30	1	722	82.408	7.15	High	High	High	High	High	High	High	High	High	High	High	High	High	High	High	High	High	High	High	High	High	High	High	High	High	High	High	High	High	High	9006	8450.6	8622.8	8422.6	9009.7	8475.3	8602.1
NP_659562	Rab31	ras-related protein Rab-31 [Rattus norvegicus]	0	69.5787	51.7949	8	36	6	1	195	21.486	7.12	High	High	High	High	High	High	High	High	High	High	High	High	High	High	High	High	High	High	High	High	High	High	High	High	High	High	High	High	High	High	311.7	376.5	356	370.2	372	323.8	327
XP_006232321	Dnajc19	mitochondrial import inner membrane translocase subunit TIM14 isoform X1 [Rattus norvegicus]	0	25.9652	51.7241	7	21	7	1	116	12.459	10.1	High	High	High	High	High	High	High	High	High	High	High	High	High	High	High	High	High	High	High	High	High	High	High	High	High	High	High	High	High	High	431.6	439.4	410.7	387.2	429.3	492	483.2
XP_017450109	Oxr1	oxidation resistance protein 1 isoform X4 [Rattus norvegicus]	0	258.622	51.715	34	167	1	1	758	84.074	5	Not Found	Not Found	High	Not Found	Not Found	High	Not Found	Not Found	High	Not Found	Not Found	High	Not Found	Not Found	High	Not Found	Not Found	High	Not Found	Not Found	High	Not Found	Not Found	High	Not Found	Not Found	High	Not Found	Not Found	High	174	160.3	180.2	168.1	149.6	183.2	182.8
XP_038941090	Wbp2	WW domain-binding protein 2 isoform X1 [Rattus norvegicus]	0	69.5451	51.711	11	53	11	1	263	28.212	6.79	High	High	High	High	High	High	High	High	High	High	High	High	High	High	High	High	High	High	High	High	High	High	High	High	High	High	High	High	High	High	1842.4	1141.9	1235.9	1319.8	1239.6	1711.6	1730.2
NP_001101599	Timm29	uncharacterized protein C19orf52 homolog [Rattus norvegicus]	0	89.6665	51.6854	9	41	9	1	267	29.854	8.03	High	High	High	High	High	High	High	High	High	High	High	High	High	High	High	High	High	High	High	High	High	High	High	High	High	High	High	High	High	High	649	562.1	542.5	547.9	599.3	642.9	645.4
XP_006239286	Rpl11	60S ribosomal protein L11 isoform X1 [Rattus norvegicus]	0	50.5783	51.6854	10	44	10	1	178	20.24	9.6	High	High	High	High	High	High	High	High	High	High	High	High	High	High	High	High	High	High	High	High	High	High	High	High	High	High	High	High	High	High	1282.4	1383.8	1337.6	1292.9	1418.1	1218.3	1307.8
NP_001102211	Appl2	DCC-interacting protein 13-beta [Rattus norvegicus]	0	148.031	51.6616	25	79	23	1	662	74.07	5.12	High	High	High	High	High	High	High	High	High	High	High	High	High	High	High	High	High	High	High	High	High	High	High	High	High	High	High	High	High	High	685.6	770.3	794.9	861.9	850.6	737.4	740.7
NP_445764	Dbt	lipoamide acyltransferase component of branched-chain alpha-keto acid dehydrogenase complex, mitochondrial [Rattus norvegicus]	0	123.116	51.6598	23	92	23	1	482	53.24	8.41	High	High	High	High	High	High	High	High	High	High	High	High	High	High	High	High	High	High	High	High	High	High	High	High	High	High	High	High	High	High	2203.9	1697.3	1678.1	1898	2082.5	2137.6	2283.4
NP_001029262	Ephx1	epoxide hydrolase 1 precursor [Rattus norvegicus]	0	94.1808	51.6484	20	56	20	1	455	52.548	8.51	High	High	High	High	High	High	High	High	High	High	High	High	High	High	High	High	High	High	High	High	High	High	High	High	High	High	High	High	High	High	990.9	991.6	913.7	1037.4	1035.5	973.8	919.1
NP_001102018	Rpl22l1	60S ribosomal protein L22-like 1 [Rattus norvegicus]	0	19.6302	51.6393	5	14	4	1	122	14.459	9.45	High	High	High	High	High	High	High	High	High	High	High	High	High	High	High	High	High	High	High	High	High	High	High	High	High	High	High	High	High	High	182.9	181.8	174.8	181.5	194	165.8	168.2
NP_001013094	Dnajb4	dnaJ homolog subfamily B member 4 [Rattus norvegicus]	0	101.244	51.632	15	58	14	1	337	37.798	8.59	High	High	High	High	High	High	High	High	High	High	High	High	High	High	High	High	High	High	High	High	High	High	High	High	High	High	High	High	High	High	802.4	667.4	680.6	701.9	659.9	778.7	778
NP_036695	Gad2	glutamate decarboxylase 2 [Rattus norvegicus]	0	166.351	51.6239	21	120	20	1	585	65.36	6.9	High	High	High	High	High	High	High	High	High	High	High	High	High	High	High	High	High	High	High	High	High	High	High	High	High	High	High	High	High	High	1881.7	1724.9	2030.5	1623.2	1561.1	2045.3	1924.2
XP_038961161	Lrrc8a	volume-regulated anion channel subunit LRRC8A isoform X1 [Rattus norvegicus]	0	222.476	51.6049	34	142	30	1	810	94.102	7.94	High	High	High	High	High	High	High	High	High	High	High	High	High	High	High	High	High	High	High	High	High	High	High	High	High	High	High	High	High	High	2088.1	2571.7	2542.2	2576.2	2524.6	2058.3	1945.3
XP_006243577	Syncrip	heterogeneous nuclear ribonucleoprotein Q isoform X3 [Rattus norvegicus]	0	200.132	51.6014	28	119	22	1	562	62.633	7.56	High	High	High	High	High	High	High	High	High	High	High	High	High	High	High	High	High	High	High	High	High	High	High	High	High	High	High	High	High	High	3086.3	2070.1	2105.1	2122.7	2619.8	2736.2	2967.7
XP_227459	Hist2h2be	histone H2B type 2-E [Rattus norvegicus]	0	30.5974	51.5873	7	25	2	1	126	13.955	10.32	High	High	High	High	High	High	High	High	High	High	High	High	High	High	High	High	High	High	High	High	High	High	High	High	High	High	High	High	High	High	258.7	249.5	302.7	186.2	255.3	649.9	370.2
NP_001032283	Bphl	valacyclovir hydrolase precursor [Rattus norvegicus]	0	57.0763	51.5464	13	41	13	1	291	32.802	8.79	High	High	High	High	High	High	High	High	High	High	High	High	High	High	High	High	High	High	High	High	High	High	High	High	High	High	High	High	High	High	650.8	597.5	584.7	609.8	524.9	630.5	644.8
NP_072129	Ndufv3	NADH dehydrogenase [ubiquinone] flavoprotein 3, mitochondrial isoform 1 [Rattus norvegicus]	0	88.0783	51.5284	19	62	16	1	458	49.27	8.84	High	High	High	High	High	High	High	High	High	High	High	High	High	High	High	High	High	High	High	High	High	High	High	High	High	High	High	High	High	High	936.8	1158.7	1055.3	1104.9	1220.4	1231.7	1260
NP_665712	Lgi1	leucine-rich glioma-inactivated protein 1 precursor [Rattus norvegicus]	0	219.82	51.526	28	267	28	1	557	63.687	8.02	High	High	High	High	High	High	High	High	High	High	High	High	High	High	High	High	High	High	High	High	High	High	High	High	High	High	High	High	High	High	6192.3	7767.3	7752.6	7729.2	7760.8	6122.8	6101.6
XP_006242946	Hyou1	hypoxia up-regulated protein 1 isoform X1 [Rattus norvegicus]	0	324.849	51.503	47	210	47	1	998	111.151	5.19	High	High	High	High	High	High	High	High	High	High	High	High	High	High	High	High	High	High	High	High	High	High	High	High	High	High	High	High	High	High	4600.1	5082.9	4750.6	4396.1	4566.3	4328.3	4424.8
XP_038960974	Ruvbl2	ruvB-like 2 isoform X3 [Rattus norvegicus]	0	125.409	51.5021	21	78	21	1	466	51.435	5.64	High	High	High	High	High	High	High	High	High	High	High	High	High	High	High	High	High	High	High	High	High	High	High	High	High	High	High	High	High	High	1639.6	1058.2	1096.8	1196.1	1161.8	1630.8	1514.6
XP_038943939	Dlg1	disks large homolog 1 isoform X11 [Rattus norvegicus]	0	235.181	51.4917	39	172	1	1	905	99.862	5.81	Not Found	High	Not Found	High	Not Found	Not Found	High	High	Not Found	Not Found	Not Found	Not Found	High	Not Found	Not Found	High	High	Not Found	High	Not Found	High	High	Not Found	Not Found	High	Not Found	Not Found	Not Found	High	Not Found
NP_058867	Prkce	protein kinase C epsilon type [Rattus norvegicus]	0	208.166	51.4247	39	156	37	1	737	83.522	7.03	High	High	High	High	High	High	High	High	High	High	High	High	High	High	High	High	High	High	High	High	High	High	High	High	High	High	High	High	High	High	4068	2585.8	2791.9	2658.8	2460.6	3726.8	3677.2
NP_036652	Cat	catalase [Rattus norvegicus]	0	118.757	51.4231	20	85	20	1	527	59.719	7.5	High	High	High	High	High	High	High	High	High	High	High	High	High	High	High	High	High	High	High	High	High	High	High	High	High	High	High	High	High	High	1257	1303.5	1173.4	1285.6	1294.9	1057.8	1059.1
XP_038955473	Atp2b3	plasma membrane calcium-transporting ATPase 3 isoform X7 [Rattus norvegicus]	0	698.207	51.3889	77	730	1	1	1224	134.836	6.05	High	High	High	High	High	High	High	High	High	High	High	High	High	High	High	High	High	High	High	High	High	High	High	High	High	High	High	High	High	High	13.6	15.8	18.9	7.9	14.2	16.2	14.3
NP_599161	Ctsd	cathepsin D precursor [Rattus norvegicus]	0	180.367	51.3514	20	144	20	1	407	44.594	7.09	High	High	High	High	High	High	High	High	High	High	High	High	High	High	High	High	High	High	High	High	High	High	High	High	High	High	High	High	High	High	2826.9	2157.8	2149.1	2175.5	2091.3	2376.6	2480.6
XP_038944859	LOC108352348	glyceraldehyde-3-phosphate dehydrogenase-like [Rattus norvegicus]	0	263.783	51.3514	22	1185	1	1	333	35.992	8.03	High	Not Found	Not Found	High	Not Found	Not Found	High	Not Found	Not Found	High	Not Found	Not Found	High	Not Found	Not Found	High	Not Found	Not Found	High	Not Found	Not Found	High	Not Found	Not Found	High	Not Found	Not Found	High	Not Found	Not Found	21	30.3	20.5	31.3	22	21.9	15.8
NP_001009668	Etfa	electron transfer flavoprotein subunit alpha, mitochondrial [Rattus norvegicus]	0	116.945	51.3514	14	71	14	1	333	34.929	8.38	High	High	High	High	High	High	High	High	High	High	High	High	High	High	High	High	High	High	High	High	High	High	High	High	High	High	High	High	High	High	1269.3	1082.6	1019.9	1013.4	971.3	1324.8	1340.7
NP_001019956	Mcart1	mitochondrial nicotinamide adenine dinucleotide transporter SLC25A51 [Rattus norvegicus]	0	78.8475	51.3423	14	59	14	1	298	33.753	9.72	High	High	High	High	High	High	High	High	High	High	High	High	High	High	High	High	High	High	High	High	High	High	High	High	High	High	High	High	High	High	871.2	793.8	730	781.7	747.8	840.4	875.3
NP_068641	Stx7	syntaxin-7 [Rattus norvegicus]	0	89.3123	51.341	12	66	12	1	261	29.832	5.43	High	High	High	High	High	High	High	High	High	High	High	High	High	High	High	High	High	High	High	High	High	High	High	High	High	High	High	High	High	High	1210.9	1739.1	1758.5	1586.5	1815.1	1450.4	1490.5
XP_038952461	Csnk1a1	casein kinase I isoform X1 [Rattus norvegicus]	0	93.4487	51.3369	17	64	1	1	374	42.898	9.52	High	High	Not Found	High	High	Not Found	High	High	Not Found	High	High	Not Found	High	High	Not Found	High	High	Not Found	High	High	Not Found	High	High	Not Found	High	High	Not Found	High	High	Not Found	1072.2	1006.1	1040.3	1046.7	1018.4	1038.1	963.7
NP_001100051	Pdk3	pyruvate dehydrogenase kinase, isozyme 3 [Rattus norvegicus]	0	126.75	51.3253	19	91	18	1	415	47.914	8.81	High	High	High	High	High	High	High	High	High	High	High	High	High	High	High	High	High	High	High	High	High	High	High	High	High	High	High	High	High	High	1761.9	1517.5	1419.9	1603	1597.5	1780.7	1877.8
NP_112399	Tpp2	tripeptidyl-peptidase 2 [Rattus norvegicus]	0	336.898	51.3211	56	207	56	1	1249	138.206	6.38	High	High	High	High	High	High	High	High	High	High	High	High	High	High	High	High	High	High	High	High	High	High	High	High	High	High	High	High	High	High	4349.7	4044.2	3785.5	3651.8	3718.6	4502.1	4517.9
NP_112646	Aifm1	apoptosis-inducing factor 1, mitochondrial precursor [Rattus norvegicus]	0	187.222	51.3072	24	128	24	1	612	66.681	8.97	High	High	High	High	High	High	High	High	High	High	High	High	High	High	High	High	High	High	High	High	High	High	High	High	High	High	High	High	High	High	2550.6	2094	2014.1	2061	2226.1	2580.5	2661.3
NP_001012063	Sae1	SUMO-activating enzyme subunit 1 [Rattus norvegicus]	0	66.8903	51.2894	13	38	13	1	349	38.488	5.16	High	High	High	High	High	High	High	High	High	High	High	High	High	High	High	High	High	High	High	High	High	High	High	High	High	High	High	High	High	High	575.2	427	450.4	413.4	404.6	558.1	552.7
NP_037045	Atp1b3	sodium/potassium-transporting ATPase subunit beta-3 [Rattus norvegicus]	0	134.836	51.2545	15	101	15	1	279	31.809	7.96	High	High	High	High	High	High	High	High	High	High	High	High	High	High	High	High	High	High	High	High	High	High	High	High	High	High	High	High	High	High	1951.3	2522.2	2430.1	2586.8	2527.3	1867.7	1804
[truncated: 6,064 more rows]
[truncated: 37 more columns]

## Sheet: S2
Supplementary Table 2 (S2): List of high confidence proteins with PSM & unique peptide values more than 1
[truncated: 5,701 more rows]
[truncated: 37 more columns]

## Sheet: S3
Supplementary Table 3 (S3): List of p-value significant proteins (p-value ≤ 0.05)
[truncated: 1,077 more rows]

## Sheet: S4
Supplementary Table 4 (S4): List of dysregulated proteins (FC cutoff is 1.2)																							Upregulated	Downregulated
[truncated: 290 more rows]

[truncated: 9 more sheets: S5, S6, S7, S8, S9, S10, S11, S12, S13]
